# Supplementary material for: Genomic surveillance of Canadian airport wastewater samples allows early detection of emerging SARS-CoV-2 lineages
Source: Sci Rep. 2024 Nov 3;14:26534. doi: 10.1038/s41598-024-76925-6 (PMC11532424; doi:10.1038/s41598-024-76925-6)
Supplement: Supplementary file 1 — Supplementary Material 1 [file 41598_2024_76925_MOESM1_ESM.xlsx]

## Sheet: Data
sample_ID	collection_date	geo_loc_name	isolation_source	ww_sample_duration	ww_sample_type	collected_by	sequenced_by	instrument_model	design_description	breadth_coverage	mean_depth	median_depth	Ct	exclude_flag
A3-1001	2022-01-13	Canada: Mississauga	Toronto Pearson International Airport - Terminal 3	24	swab-composite	OHE consultants	University of Waterloo	Illumina MiSeq	Torpedo Sampler left in flow for 24hr, gauze stomached in PBS, ceres microbiome A magnetic beads, extracted with RNEasy mini kit (Qiagen). Lunascript RT supermix (NEB) and PCR amplified using Q5 2x Mastermix (NEB) and ARTIC V4 primers. Library prep using Illumina DNA prep kit.	93	2405.94	1570	-
A3-1002	2022-01-14	Canada: Mississauga	Toronto Pearson International Airport - Terminal 3	24	swab-composite	OHE consultants	University of Waterloo	Illumina MiSeq	Torpedo Sampler left in flow for 24hr, gauze stomached in PBS, ceres microbiome A magnetic beads, extracted with RNEasy mini kit (Qiagen). Lunascript RT supermix (NEB) and PCR amplified using Q5 2x Mastermix (NEB) and ARTIC V4 primers. Library prep using Illumina DNA prep kit.	78	463.55	155	-
A3-1003	2022-01-18	Canada: Mississauga	Toronto Pearson International Airport - Terminal 3	24	swab-composite	OHE consultants	University of Waterloo	Illumina MiSeq	Torpedo Sampler left in flow for 24hr, gauze stomached in PBS, ceres microbiome A magnetic beads, extracted with RNEasy mini kit (Qiagen). Lunascript RT supermix (NEB) and PCR amplified using Q5 2x Mastermix (NEB) and ARTIC V4 primers. Library prep using Illumina DNA prep kit.	67	1279.15	460	-
A3-1004	2022-01-19	Canada: Mississauga	Toronto Pearson International Airport - Terminal 3	24	swab-composite	OHE consultants	University of Waterloo	Illumina MiSeq	Torpedo Sampler left in flow for 24hr, gauze stomached in PBS, ceres microbiome A magnetic beads, extracted with RNEasy mini kit (Qiagen). Lunascript RT supermix (NEB) and PCR amplified using Q5 2x Mastermix (NEB) and ARTIC V4 primers. Library prep using Illumina DNA prep kit.	54	1192.86	18	-
A3-1005	2022-01-20	Canada: Mississauga	Toronto Pearson International Airport - Terminal 3	24	swab-composite	OHE consultants	University of Waterloo	Illumina MiSeq	Torpedo Sampler left in flow for 24hr, gauze stomached in PBS, ceres microbiome A magnetic beads, extracted with RNEasy mini kit (Qiagen). Lunascript RT supermix (NEB) and PCR amplified using Q5 2x Mastermix (NEB) and ARTIC V4 primers. Library prep using Illumina DNA prep kit.	53	694.23	132	-
A3-1006	2022-01-21	Canada: Mississauga	Toronto Pearson International Airport - Terminal 3	24	swab-composite	OHE consultants	University of Waterloo	Illumina MiSeq	Torpedo Sampler left in flow for 24hr, gauze stomached in PBS, ceres microbiome A magnetic beads, extracted with RNEasy mini kit (Qiagen). Lunascript RT supermix (NEB) and PCR amplified using Q5 2x Mastermix (NEB) and ARTIC V4 primers. Library prep using Illumina DNA prep kit.	77	71.86	37	>40
A3-1007	2022-01-24	Canada: Mississauga	Toronto Pearson International Airport - Terminal 3	24	swab-composite	OHE consultants	University of Waterloo	Illumina MiSeq	Torpedo Sampler left in flow for 24hr, gauze stomached in PBS, ceres microbiome A magnetic beads, extracted with RNEasy mini kit (Qiagen). Lunascript RT supermix (NEB) and PCR amplified using Q5 2x Mastermix (NEB) and ARTIC V4 primers. Library prep using Illumina DNA prep kit.	69	2251.78	646	35.146
A3-1008	2022-01-25	Canada: Mississauga	Toronto Pearson International Airport - Terminal 3	24	swab-composite	OHE consultants	University of Waterloo	Illumina MiSeq	Torpedo Sampler left in flow for 24hr, gauze stomached in PBS, ceres microbiome A magnetic beads, extracted with RNEasy mini kit (Qiagen). Lunascript RT supermix (NEB) and PCR amplified using Q5 2x Mastermix (NEB) and ARTIC V4 primers. Library prep using Illumina DNA prep kit.	82	208.31	56	>40
A3-1009	2022-01-26	Canada: Mississauga	Toronto Pearson International Airport - Terminal 3	24	swab-composite	OHE consultants	University of Waterloo	Illumina MiSeq	Torpedo Sampler left in flow for 24hr, gauze stomached in PBS, ceres microbiome A magnetic beads, extracted with RNEasy mini kit (Qiagen). Lunascript RT supermix (NEB) and PCR amplified using Q5 2x Mastermix (NEB) and ARTIC V4 primers. Library prep using Illumina DNA prep kit.	85	2208.84	206	36.28
A3-1010	2022-01-27	Canada: Mississauga	Toronto Pearson International Airport - Terminal 3	24	swab-composite	OHE consultants	University of Waterloo	Illumina MiSeq	Torpedo Sampler left in flow for 24hr, gauze stomached in PBS, ceres microbiome A magnetic beads, extracted with RNEasy mini kit (Qiagen). Lunascript RT supermix (NEB) and PCR amplified using Q5 2x Mastermix (NEB) and ARTIC V4 primers. Library prep using Illumina DNA prep kit.	79	76.28	38	>40
A3-1011	2022-01-28	Canada: Mississauga	Toronto Pearson International Airport - Terminal 3	24	swab-composite	OHE consultants	University of Waterloo	Illumina MiSeq	Torpedo Sampler left in flow for 24hr, gauze stomached in PBS, ceres microbiome A magnetic beads, extracted with RNEasy mini kit (Qiagen). Lunascript RT supermix (NEB) and PCR amplified using Q5 2x Mastermix (NEB) and ARTIC V4 primers. Library prep using Illumina DNA prep kit.	55	25.14	13	>40
A3-1012	2022-01-31	Canada: Mississauga	Toronto Pearson International Airport - Terminal 3	24	swab-composite	OHE consultants	University of Waterloo	Illumina MiSeq	Torpedo Sampler left in flow for 24hr, gauze stomached in PBS, ceres microbiome A magnetic beads, extracted with RNEasy mini kit (Qiagen). Lunascript RT supermix (NEB) and PCR amplified using Q5 2x Mastermix (NEB) and ARTIC V4 primers. Library prep using Illumina DNA prep kit.	75	303.47	49	>40
A3-1013	2022-02-01	Canada: Mississauga	Toronto Pearson International Airport - Terminal 3	24	swab-composite	OHE consultants	University of Waterloo	Illumina MiSeq	Torpedo Sampler left in flow for 24hr, gauze stomached in PBS, ceres microbiome A magnetic beads, extracted with RNEasy mini kit (Qiagen). Lunascript RT supermix (NEB) and PCR amplified using Q5 2x Mastermix (NEB) and ARTIC V4 primers. Library prep using Illumina DNA prep kit.	63	2210.99	445	38.308
A3-1014	2022-02-02	Canada: Mississauga	Toronto Pearson International Airport - Terminal 3	24	swab-composite	OHE consultants	University of Waterloo	Illumina MiSeq	Torpedo Sampler left in flow for 24hr, gauze stomached in PBS, ceres microbiome A magnetic beads, extracted with RNEasy mini kit (Qiagen). Lunascript RT supermix (NEB) and PCR amplified using Q5 2x Mastermix (NEB) and ARTIC V4 primers. Library prep using Illumina DNA prep kit.	72	745.45	51	37.908
A3-1015	2022-02-03	Canada: Mississauga	Toronto Pearson International Airport - Terminal 3	24	swab-composite	OHE consultants	University of Waterloo	Illumina MiSeq	Torpedo Sampler left in flow for 24hr, gauze stomached in PBS, ceres microbiome A magnetic beads, extracted with RNEasy mini kit (Qiagen). Lunascript RT supermix (NEB) and PCR amplified using Q5 2x Mastermix (NEB) and ARTIC V4 primers. Library prep using Illumina DNA prep kit.	77	1138.06	39	35.487
A3-1016	2022-02-04	Canada: Mississauga	Toronto Pearson International Airport - Terminal 3	24	swab-composite	OHE consultants	University of Waterloo	Illumina MiSeq	Torpedo Sampler left in flow for 24hr, gauze stomached in PBS, ceres microbiome A magnetic beads, extracted with RNEasy mini kit (Qiagen). Lunascript RT supermix (NEB) and PCR amplified using Q5 2x Mastermix (NEB) and ARTIC V4 primers. Library prep using Illumina DNA prep kit.	61	1132.31	21	36.4794
A3-1017	2022-02-07	Canada: Mississauga	Toronto Pearson International Airport - Terminal 3	24	swab-composite	OHE consultants	University of Waterloo	Illumina MiSeq	Torpedo Sampler left in flow for 24hr, gauze stomached in PBS, ceres microbiome A magnetic beads, extracted with RNEasy mini kit (Qiagen). Lunascript RT supermix (NEB) and PCR amplified using Q5 2x Mastermix (NEB) and ARTIC V4 primers. Library prep using Illumina DNA prep kit.	54	430.45	14	34.2415
A3-1018	2022-02-08	Canada: Mississauga	Toronto Pearson International Airport - Terminal 3	24	swab-composite	OHE consultants	University of Waterloo	Illumina MiSeq	Torpedo Sampler left in flow for 24hr, gauze stomached in PBS, ceres microbiome A magnetic beads, extracted with RNEasy mini kit (Qiagen). Lunascript RT supermix (NEB) and PCR amplified using Q5 2x Mastermix (NEB) and ARTIC V4 primers. Library prep using Illumina DNA prep kit.	43	1474.81	10	32.5053
A3-1019	2022-02-09	Canada: Mississauga	Toronto Pearson International Airport - Terminal 3	24	swab-composite	OHE consultants	University of Waterloo	Illumina MiSeq	Torpedo Sampler left in flow for 24hr, gauze stomached in PBS, ceres microbiome A magnetic beads, extracted with RNEasy mini kit (Qiagen). Lunascript RT supermix (NEB) and PCR amplified using Q5 2x Mastermix (NEB) and ARTIC V4 primers. Library prep using Illumina DNA prep kit.	62	1302.57	32	35.12
A3-1020	2022-02-10	Canada: Mississauga	Toronto Pearson International Airport - Terminal 3	24	swab-composite	OHE consultants	University of Waterloo	Illumina MiSeq	Torpedo Sampler left in flow for 24hr, gauze stomached in PBS, ceres microbiome A magnetic beads, extracted with RNEasy mini kit (Qiagen). Lunascript RT supermix (NEB) and PCR amplified using Q5 2x Mastermix (NEB) and ARTIC V4 primers. Library prep using Illumina DNA prep kit.	24	1496.97	6	34.7903
A3-1021	2022-02-11	Canada: Mississauga	Toronto Pearson International Airport - Terminal 3	24	swab-composite	OHE consultants	University of Waterloo	Illumina MiSeq	Torpedo Sampler left in flow for 24hr, gauze stomached in PBS, ceres microbiome A magnetic beads, extracted with RNEasy mini kit (Qiagen). Lunascript RT supermix (NEB) and PCR amplified using Q5 2x Mastermix (NEB) and ARTIC V4 primers. Library prep using Illumina DNA prep kit.	40	1373.88	10	35.8238
A3-1022	2022-02-14	Canada: Mississauga	Toronto Pearson International Airport - Terminal 3	24	swab-composite	OHE consultants	University of Waterloo	Illumina MiSeq	Torpedo Sampler left in flow for 24hr, gauze stomached in PBS, ceres microbiome A magnetic beads, extracted with RNEasy mini kit (Qiagen). Lunascript RT supermix (NEB) and PCR amplified using Q5 2x Mastermix (NEB) and ARTIC V4 primers. Library prep using Illumina DNA prep kit.	22	9.02	5	36.6125
A3-1023	2022-02-15	Canada: Mississauga	Toronto Pearson International Airport - Terminal 3	24	swab-composite	OHE consultants	University of Waterloo	Illumina MiSeq	Torpedo Sampler left in flow for 24hr, gauze stomached in PBS, ceres microbiome A magnetic beads, extracted with RNEasy mini kit (Qiagen). Lunascript RT supermix (NEB) and PCR amplified using Q5 2x Mastermix (NEB) and ARTIC V4 primers. Library prep using Illumina DNA prep kit.	39	815.19	9	34.8797
A3-1024	2022-02-16	Canada: Mississauga	Toronto Pearson International Airport - Terminal 3	24	swab-composite	OHE consultants	University of Waterloo	Illumina MiSeq	Torpedo Sampler left in flow for 24hr, gauze stomached in PBS, ceres microbiome A magnetic beads, extracted with RNEasy mini kit (Qiagen). Lunascript RT supermix (NEB) and PCR amplified using Q5 2x Mastermix (NEB) and ARTIC V4 primers. Library prep using Illumina DNA prep kit.	54	1318.06	20	36.7093
A3-1025	2022-02-17	Canada: Mississauga	Toronto Pearson International Airport - Terminal 3	24	swab-composite	OHE consultants	University of Waterloo	Illumina MiSeq	Torpedo Sampler left in flow for 24hr, gauze stomached in PBS, ceres microbiome A magnetic beads, extracted with RNEasy mini kit (Qiagen). Lunascript RT supermix (NEB) and PCR amplified using Q5 2x Mastermix (NEB) and ARTIC V4 primers. Library prep using Illumina DNA prep kit.	25	268.81	6	36.9243
A3-1026	2022-02-18	Canada: Mississauga	Toronto Pearson International Airport - Terminal 3	24	swab-composite	OHE consultants	University of Waterloo	Illumina MiSeq	Torpedo Sampler left in flow for 24hr, gauze stomached in PBS, ceres microbiome A magnetic beads, extracted with RNEasy mini kit (Qiagen). Lunascript RT supermix (NEB) and PCR amplified using Q5 2x Mastermix (NEB) and ARTIC V4 primers. Library prep using Illumina DNA prep kit.	51	1532.88	28	35.5963
A3-1027	2022-02-22	Canada: Mississauga	Toronto Pearson International Airport - Terminal 3	24	swab-composite	OHE consultants	University of Waterloo	Illumina MiSeq	Torpedo Sampler left in flow for 24hr, gauze stomached in PBS, ceres microbiome A magnetic beads, extracted with RNEasy mini kit (Qiagen). Lunascript RT supermix (NEB) and PCR amplified using Q5 2x Mastermix (NEB) and ARTIC V4 primers. Library prep using Illumina DNA prep kit.	53	2095.76	36	33.9229
A3-1028	2022-02-23	Canada: Mississauga	Toronto Pearson International Airport - Terminal 3	24	swab-composite	OHE consultants	University of Waterloo	Illumina MiSeq	Torpedo Sampler left in flow for 24hr, gauze stomached in PBS, ceres microbiome A magnetic beads, extracted with RNEasy mini kit (Qiagen). Lunascript RT supermix (NEB) and PCR amplified using Q5 2x Mastermix (NEB) and ARTIC V4 primers. Library prep using Illumina DNA prep kit.	52	2116.37	42	36.8846
A3-1029	2022-02-24	Canada: Mississauga	Toronto Pearson International Airport - Terminal 3	24	swab-composite	OHE consultants	University of Waterloo	Illumina MiSeq	Torpedo Sampler left in flow for 24hr, gauze stomached in PBS, ceres microbiome A magnetic beads, extracted with RNEasy mini kit (Qiagen). Lunascript RT supermix (NEB) and PCR amplified using Q5 2x Mastermix (NEB) and ARTIC V4 primers. Library prep using Illumina DNA prep kit.	77	1230.42	35	36.8043
A3-1030	2022-02-25	Canada: Mississauga	Toronto Pearson International Airport - Terminal 3	24	swab-composite	OHE consultants	University of Waterloo	Illumina MiSeq	Torpedo Sampler left in flow for 24hr, gauze stomached in PBS, ceres microbiome A magnetic beads, extracted with RNEasy mini kit (Qiagen). Lunascript RT supermix (NEB) and PCR amplified using Q5 2x Mastermix (NEB) and ARTIC V4 primers. Library prep using Illumina DNA prep kit.	71	2060.21	35	36.7294
A3-1031	2022-02-28	Canada: Mississauga	Toronto Pearson International Airport - Terminal 3	24	swab-composite	OHE consultants	University of Waterloo	Illumina MiSeq	Torpedo Sampler left in flow for 24hr, gauze stomached in PBS, ceres microbiome A magnetic beads, extracted with RNEasy mini kit (Qiagen). Lunascript RT supermix (NEB) and PCR amplified using Q5 2x Mastermix (NEB) and ARTIC V4 primers. Library prep using Illumina DNA prep kit.	80	1975.83	50	35.8399
A3-1032	2022-03-02	Canada: Mississauga	Toronto Pearson International Airport - Terminal 3	24	swab-composite	OHE consultants	University of Waterloo	Illumina MiSeq	Torpedo Sampler left in flow for 24hr, gauze stomached in PBS, ceres microbiome A magnetic beads, extracted with RNEasy mini kit (Qiagen). Lunascript RT supermix (NEB) and PCR amplified using Q5 2x Mastermix (NEB) and ARTIC V4 primers. Library prep using Illumina DNA prep kit.	61	2042.57	1011	33.9692
A3-1033	2022-03-02	Canada: Mississauga	Toronto Pearson International Airport - Terminal 3	24	swab-composite	OHE consultants	University of Waterloo	Illumina MiSeq	Torpedo Sampler left in flow for 24hr, gauze stomached in PBS, ceres microbiome A magnetic beads, extracted with RNEasy mini kit (Qiagen). Lunascript RT supermix (NEB) and PCR amplified using Q5 2x Mastermix (NEB) and ARTIC V4 primers. Library prep using Illumina DNA prep kit.	61	2047.32	627	34.3381
A3-1034	2022-03-03	Canada: Mississauga	Toronto Pearson International Airport - Terminal 3	24	swab-composite	OHE consultants	University of Waterloo	Illumina MiSeq	Torpedo Sampler left in flow for 24hr, gauze stomached in PBS, ceres microbiome A magnetic beads, extracted with RNEasy mini kit (Qiagen). Lunascript RT supermix (NEB) and PCR amplified using Q5 2x Mastermix (NEB) and ARTIC V4 primers. Library prep using Illumina DNA prep kit.	3	4.09	2	31.2404	X
A3-1035	2022-03-04	Canada: Mississauga	Toronto Pearson International Airport - Terminal 3	24	swab-composite	OHE consultants	University of Waterloo	Illumina MiSeq	Torpedo Sampler left in flow for 24hr, gauze stomached in PBS, ceres microbiome A magnetic beads, extracted with RNEasy mini kit (Qiagen). Lunascript RT supermix (NEB) and PCR amplified using Q5 2x Mastermix (NEB) and ARTIC V4 primers. Library prep using Illumina DNA prep kit.	0	2.28	2	33.9698	X
A3-1036	2022-03-07	Canada: Mississauga	Toronto Pearson International Airport - Terminal 3	24	swab-composite	OHE consultants	University of Waterloo	Illumina MiSeq	Torpedo Sampler left in flow for 24hr, gauze stomached in PBS, ceres microbiome A magnetic beads, extracted with RNEasy mini kit (Qiagen). Lunascript RT supermix (NEB) and PCR amplified using Q5 2x Mastermix (NEB) and ARTIC V4 primers. Library prep using Illumina DNA prep kit.	0	2.6	2	32.827	X
A3-1037	2022-03-08	Canada: Mississauga	Toronto Pearson International Airport - Terminal 3	24	swab-composite	OHE consultants	University of Waterloo	Illumina MiSeq	Torpedo Sampler left in flow for 24hr, gauze stomached in PBS, ceres microbiome A magnetic beads, extracted with RNEasy mini kit (Qiagen). Lunascript RT supermix (NEB) and PCR amplified using Q5 2x Mastermix (NEB) and ARTIC V4 primers. Library prep using Illumina DNA prep kit.	37	386.17	9	32.3148
A3-1038	2022-03-09	Canada: Mississauga	Toronto Pearson International Airport - Terminal 3	24	swab-composite	OHE consultants	University of Waterloo	Illumina MiSeq	Torpedo Sampler left in flow for 24hr, gauze stomached in PBS, ceres microbiome A magnetic beads, extracted with RNEasy mini kit (Qiagen). Lunascript RT supermix (NEB) and PCR amplified using Q5 2x Mastermix (NEB) and ARTIC V4 primers. Library prep using Illumina DNA prep kit.	57	1629.56	35	30.8683
A3-1039	2022-03-10	Canada: Mississauga	Toronto Pearson International Airport - Terminal 3	24	swab-composite	OHE consultants	University of Waterloo	Illumina MiSeq	Torpedo Sampler left in flow for 24hr, gauze stomached in PBS, ceres microbiome A magnetic beads, extracted with RNEasy mini kit (Qiagen). Lunascript RT supermix (NEB) and PCR amplified using Q5 2x Mastermix (NEB) and ARTIC V4 primers. Library prep using Illumina DNA prep kit.	41	1281.84	9	31.0939
A3-1040	2022-03-13	Canada: Mississauga	Toronto Pearson International Airport - Terminal 3	24	swab-composite	OHE consultants	University of Waterloo	Illumina MiSeq	Torpedo Sampler left in flow for 24hr, gauze stomached in PBS, ceres microbiome A magnetic beads, extracted with RNEasy mini kit (Qiagen). Lunascript RT supermix (NEB) and PCR amplified using Q5 2x Mastermix (NEB) and ARTIC V4 primers. Library prep using Illumina DNA prep kit.	29	715.92	6	32.02
A3-1041	2022-03-14	Canada: Mississauga	Toronto Pearson International Airport - Terminal 3	24	swab-composite	OHE consultants	University of Waterloo	Illumina MiSeq	Torpedo Sampler left in flow for 24hr, gauze stomached in PBS, ceres microbiome A magnetic beads, extracted with RNEasy mini kit (Qiagen). Lunascript RT supermix (NEB) and PCR amplified using Q5 2x Mastermix (NEB) and ARTIC V4 primers. Library prep using Illumina DNA prep kit.	33	881.98	7	31.7431
A3-1042	2022-03-15	Canada: Mississauga	Toronto Pearson International Airport - Terminal 3	24	swab-composite	OHE consultants	University of Waterloo	Illumina MiSeq	Torpedo Sampler left in flow for 24hr, gauze stomached in PBS, ceres microbiome A magnetic beads, extracted with RNEasy mini kit (Qiagen). Lunascript RT supermix (NEB) and PCR amplified using Q5 2x Mastermix (NEB) and ARTIC V4 primers. Library prep using Illumina DNA prep kit.	58	1540.67	478	34.0363
A3-1043	2022-03-16	Canada: Mississauga	Toronto Pearson International Airport - Terminal 3	24	swab-composite	OHE consultants	University of Waterloo	Illumina MiSeq	Torpedo Sampler left in flow for 24hr, gauze stomached in PBS, ceres microbiome A magnetic beads, extracted with RNEasy mini kit (Qiagen). Lunascript RT supermix (NEB) and PCR amplified using Q5 2x Mastermix (NEB) and ARTIC V4 primers. Library prep using Illumina DNA prep kit.	59	2076.39	622.5	34.0389
A3-1044	2022-03-17	Canada: Mississauga	Toronto Pearson International Airport - Terminal 3	24	swab-composite	OHE consultants	University of Waterloo	Illumina MiSeq	Torpedo Sampler left in flow for 24hr, gauze stomached in PBS, ceres microbiome A magnetic beads, extracted with RNEasy mini kit (Qiagen). Lunascript RT supermix (NEB) and PCR amplified using Q5 2x Mastermix (NEB) and ARTIC V4 primers. Library prep using Illumina DNA prep kit.	88	1427.98	813	28.2426
A3-1045	2022-03-18	Canada: Mississauga	Toronto Pearson International Airport - Terminal 3	24	swab-composite	OHE consultants	University of Waterloo	Illumina MiSeq	Torpedo Sampler left in flow for 24hr, gauze stomached in PBS, ceres microbiome A magnetic beads, extracted with RNEasy mini kit (Qiagen). Lunascript RT supermix (NEB) and PCR amplified using Q5 2x Mastermix (NEB) and ARTIC V4 primers. Library prep using Illumina DNA prep kit.	85	1611.59	786	34.3025
A3-1046	2022-03-21	Canada: Mississauga	Toronto Pearson International Airport - Terminal 3	24	swab-composite	OHE consultants	University of Waterloo	Illumina MiSeq	Torpedo Sampler left in flow for 24hr, gauze stomached in PBS, ceres microbiome A magnetic beads, extracted with RNEasy mini kit (Qiagen). Lunascript RT supermix (NEB) and PCR amplified using Q5 2x Mastermix (NEB) and ARTIC V4 primers. Library prep using Illumina DNA prep kit.	88	1742.83	965	31.2846
A3-1047	2022-03-22	Canada: Mississauga	Toronto Pearson International Airport - Terminal 3	24	composite	OHE consultants	University of Waterloo	Illumina MiSeq	Wastewater viral particles captured using ceres microbiome A magnetic beads, extracted with RNEasy mini kit (Qiagen). Lunascript RT supermix (NEB) and PCR amplified using Q5 2x Mastermix (NEB) and ARTIC V4 primers. Library prep using Illumina DNA prep kit.	82	1447.58	556	30.1166
A3-1048	2022-03-23	Canada: Mississauga	Toronto Pearson International Airport - Terminal 3	24	composite	OHE consultants	University of Waterloo	Illumina MiSeq	Wastewater viral particles captured using ceres microbiome A magnetic beads, extracted with RNEasy mini kit (Qiagen). Lunascript RT supermix (NEB) and PCR amplified using Q5 2x Mastermix (NEB) and ARTIC V4 primers. Library prep using Illumina DNA prep kit.	24	1033.88	8	29.4411
A3-1049	2022-03-24	Canada: Mississauga	Toronto Pearson International Airport - Terminal 3	24	composite	OHE consultants	University of Waterloo	Illumina MiSeq	Wastewater viral particles captured using ceres microbiome A magnetic beads, extracted with RNEasy mini kit (Qiagen). Lunascript RT supermix (NEB) and PCR amplified using Q5 2x Mastermix (NEB) and ARTIC V4 primers. Library prep using Illumina DNA prep kit.	90	279.57	222	-
A3-1050	2022-03-25	Canada: Mississauga	Toronto Pearson International Airport - Terminal 3	24	composite	OHE consultants	University of Waterloo	Illumina MiSeq	Wastewater viral particles captured using ceres microbiome A magnetic beads, extracted with RNEasy mini kit (Qiagen). Lunascript RT supermix (NEB) and PCR amplified using Q5 2x Mastermix (NEB) and ARTIC V4 primers. Library prep using Illumina DNA prep kit.	94	481.71	392	-
A3-1051	2022-03-30	Canada: Mississauga	Toronto Pearson International Airport - Terminal 3	24	composite	OHE consultants	University of Waterloo	Illumina MiSeq	Wastewater viral particles captured using ceres microbiome A magnetic beads, extracted with RNEasy mini kit (Qiagen). Lunascript RT supermix (NEB) and PCR amplified using Q5 2x Mastermix (NEB) and ARTIC V4 primers. Library prep using Illumina DNA prep kit.	83	1350.54	606	28.8677
A3-1052	2022-04-01	Canada: Mississauga	Toronto Pearson International Airport - Terminal 3	24	composite	OHE consultants	University of Waterloo	Illumina MiSeq	Wastewater viral particles captured using ceres microbiome A magnetic beads, extracted with RNEasy mini kit (Qiagen). Lunascript RT supermix (NEB) and PCR amplified using Q5 2x Mastermix (NEB) and ARTIC V4 primers. Library prep using Illumina DNA prep kit.	96	1199.88	805	29.2093
A3-1053	2022-04-03	Canada: Mississauga	Toronto Pearson International Airport - Terminal 3	24	composite	OHE consultants	University of Waterloo	Illumina MiSeq	Wastewater viral particles captured using ceres microbiome A magnetic beads, extracted with RNEasy mini kit (Qiagen). Lunascript RT supermix (NEB) and PCR amplified using Q5 2x Mastermix (NEB) and ARTIC V4 primers. Library prep using Illumina DNA prep kit.	95	2303.36	1613.5	29.7734
A3-1054	2022-04-04	Canada: Mississauga	Toronto Pearson International Airport - Terminal 3	24	composite	OHE consultants	University of Waterloo	Illumina MiSeq	Wastewater viral particles captured using ceres microbiome A magnetic beads, extracted with RNEasy mini kit (Qiagen). Lunascript RT supermix (NEB) and PCR amplified using Q5 2x Mastermix (NEB) and ARTIC V4 primers. Library prep using Illumina DNA prep kit.	86	2486.78	1663	30.897
A3-1055	2022-04-05	Canada: Mississauga	Toronto Pearson International Airport - Terminal 3	24	composite	OHE consultants	University of Waterloo	Illumina MiSeq	Wastewater viral particles captured using ceres microbiome A magnetic beads, extracted with RNEasy mini kit (Qiagen). Lunascript RT supermix (NEB) and PCR amplified using Q5 2x Mastermix (NEB) and ARTIC V4 primers. Library prep using Illumina DNA prep kit.	85	1219.99	366	30.863
A3-1056	2022-04-06	Canada: Mississauga	Toronto Pearson International Airport - Terminal 3	24	composite	OHE consultants	University of Waterloo	Illumina MiSeq	Wastewater viral particles captured using ceres microbiome A magnetic beads, extracted with RNEasy mini kit (Qiagen). Lunascript RT supermix (NEB) and PCR amplified using Q5 2x Mastermix (NEB) and ARTIC V4 primers. Library prep using Illumina DNA prep kit.	93	1134.48	746	30.0538
A3-1057	2022-04-07	Canada: Mississauga	Toronto Pearson International Airport - Terminal 3	24	composite	OHE consultants	University of Waterloo	Illumina MiSeq	Wastewater viral particles captured using ceres microbiome A magnetic beads, extracted with RNEasy mini kit (Qiagen). Lunascript RT supermix (NEB) and PCR amplified using Q5 2x Mastermix (NEB) and ARTIC V4 primers. Library prep using Illumina DNA prep kit.	86	2502.49	1477	29.6717
A3-1058	2022-04-08	Canada: Mississauga	Toronto Pearson International Airport - Terminal 3	24	composite	OHE consultants	University of Waterloo	Illumina MiSeq	Wastewater viral particles captured using ceres microbiome A magnetic beads, extracted with RNEasy mini kit (Qiagen). Lunascript RT supermix (NEB) and PCR amplified using Q5 2x Mastermix (NEB) and ARTIC V4 primers. Library prep using Illumina DNA prep kit.	86	2509.76	1785	31.4431
A3-1059	2022-04-11	Canada: Mississauga	Toronto Pearson International Airport - Terminal 3	24	composite	OHE consultants	University of Waterloo	Illumina MiSeq	Wastewater viral particles captured using ceres microbiome A magnetic beads, extracted with RNEasy mini kit (Qiagen). Lunascript RT supermix (NEB) and PCR amplified using Q5 2x Mastermix (NEB) and ARTIC V4 primers. Library prep using Illumina DNA prep kit.	89	2546.37	1676	30.6363
A3-1060	2022-04-12	Canada: Mississauga	Toronto Pearson International Airport - Terminal 3	24	composite	OHE consultants	University of Waterloo	Illumina MiSeq	Wastewater viral particles captured using ceres microbiome A magnetic beads, extracted with RNEasy mini kit (Qiagen). Lunascript RT supermix (NEB) and PCR amplified using Q5 2x Mastermix (NEB) and ARTIC V4 primers. Library prep using Illumina DNA prep kit.	84	880.76	536	30.1287
A3-1061	2022-04-13	Canada: Mississauga	Toronto Pearson International Airport - Terminal 3	24	composite	OHE consultants	University of Waterloo	Illumina MiSeq	Wastewater viral particles captured using ceres microbiome A magnetic beads, extracted with RNEasy mini kit (Qiagen). Lunascript RT supermix (NEB) and PCR amplified using Q5 2x Mastermix (NEB) and ARTIC V4 primers. Library prep using Illumina DNA prep kit.	97	3154.16	2454	29.0523
A3-1062	2022-04-14	Canada: Mississauga	Toronto Pearson International Airport - Terminal 3	24	composite	OHE consultants	University of Waterloo	Illumina MiSeq	Wastewater viral particles captured using ceres microbiome A magnetic beads, extracted with RNEasy mini kit (Qiagen). Lunascript RT supermix (NEB) and PCR amplified using Q5 2x Mastermix (NEB) and ARTIC V4 primers. Library prep using Illumina DNA prep kit.	68	2278.85	1029.5	31.1243
A3-1063	2022-04-18	Canada: Mississauga	Toronto Pearson International Airport - Terminal 3	24	composite	OHE consultants	University of Waterloo	Illumina MiSeq	Wastewater viral particles captured using ceres microbiome A magnetic beads, extracted with RNEasy mini kit (Qiagen). Lunascript RT supermix (NEB) and PCR amplified using Q5 2x Mastermix (NEB) and ARTIC V4 primers. Library prep using Illumina DNA prep kit.	78	2338.22	1002	29.2732
A3-1064	2022-04-19	Canada: Mississauga	Toronto Pearson International Airport - Terminal 3	24	composite	OHE consultants	University of Waterloo	Illumina MiSeq	Wastewater viral particles captured using ceres microbiome A magnetic beads, extracted with RNEasy mini kit (Qiagen). Lunascript RT supermix (NEB) and PCR amplified using Q5 2x Mastermix (NEB) and ARTIC V4 primers. Library prep using Illumina DNA prep kit.	97	1837.38	1499	29.6609
A3-1065	2022-04-20	Canada: Mississauga	Toronto Pearson International Airport - Terminal 3	24	composite	OHE consultants	University of Waterloo	Illumina MiSeq	Wastewater viral particles captured using ceres microbiome A magnetic beads, extracted with RNEasy mini kit (Qiagen). Lunascript RT supermix (NEB) and PCR amplified using Q5 2x Mastermix (NEB) and ARTIC V4 primers. Library prep using Illumina DNA prep kit.	93	1570.7	1053	30.2831
A3-1066	2022-04-21	Canada: Mississauga	Toronto Pearson International Airport - Terminal 3	24	composite	OHE consultants	University of Waterloo	Illumina MiSeq	Wastewater viral particles captured using ceres microbiome A magnetic beads, extracted with RNEasy mini kit (Qiagen). Lunascript RT supermix (NEB) and PCR amplified using Q5 2x Mastermix (NEB) and ARTIC V4 primers. Library prep using Illumina DNA prep kit.	97	2620.31	1778	29.2466
A3-1067	2022-04-22	Canada: Mississauga	Toronto Pearson International Airport - Terminal 3	24	composite	OHE consultants	University of Waterloo	Illumina MiSeq	Wastewater viral particles captured using ceres microbiome A magnetic beads, extracted with RNEasy mini kit (Qiagen). Lunascript RT supermix (NEB) and PCR amplified using Q5 2x Mastermix (NEB) and ARTIC V4 primers. Library prep using Illumina DNA prep kit.	92	1266.86	692	30.4351
A3-1068	2022-04-25	Canada: Mississauga	Toronto Pearson International Airport - Terminal 3	24	composite	OHE consultants	University of Waterloo	Illumina MiSeq	Wastewater viral particles captured using ceres microbiome A magnetic beads, extracted with RNEasy mini kit (Qiagen). Lunascript RT supermix (NEB) and PCR amplified using Q5 2x Mastermix (NEB) and ARTIC V4 primers. Library prep using Illumina DNA prep kit.	73	1989.06	594	28.8945
A3-1069	2022-04-26	Canada: Mississauga	Toronto Pearson International Airport - Terminal 3	24	composite	OHE consultants	University of Waterloo	Illumina MiSeq	Wastewater viral particles captured using ceres microbiome A magnetic beads, extracted with RNEasy mini kit (Qiagen). Lunascript RT supermix (NEB) and PCR amplified using Q5 2x Mastermix (NEB) and ARTIC V4 primers. Library prep using Illumina DNA prep kit.	79	2317.76	878	30.3275
A3-1070	2022-04-27	Canada: Mississauga	Toronto Pearson International Airport - Terminal 3	24	composite	OHE consultants	University of Waterloo	Illumina MiSeq	Wastewater viral particles captured using ceres microbiome A magnetic beads, extracted with RNEasy mini kit (Qiagen). Lunascript RT supermix (NEB) and PCR amplified using Q5 2x Mastermix (NEB) and ARTIC V4 primers. Library prep using Illumina DNA prep kit.	84	2430.14	1018	29.9888
A3-1071	2022-04-28	Canada: Mississauga	Toronto Pearson International Airport - Terminal 3	24	composite	OHE consultants	University of Waterloo	Illumina MiSeq	Wastewater viral particles captured using ceres microbiome A magnetic beads, extracted with RNEasy mini kit (Qiagen). Lunascript RT supermix (NEB) and PCR amplified using Q5 2x Mastermix (NEB) and ARTIC V4 primers. Library prep using Illumina DNA prep kit.	90	2668.09	2161	29.8302
A3-1072	2022-04-29	Canada: Mississauga	Toronto Pearson International Airport - Terminal 3	24	composite	OHE consultants	University of Waterloo	Illumina MiSeq	Wastewater viral particles captured using ceres microbiome A magnetic beads, extracted with RNEasy mini kit (Qiagen). Lunascript RT supermix (NEB) and PCR amplified using Q5 2x Mastermix (NEB) and ARTIC V4 primers. Library prep using Illumina DNA prep kit.	97	2960.82	2541	28.6652
A3-1073	2022-05-02	Canada: Mississauga	Toronto Pearson International Airport - Terminal 3	24	composite	OHE consultants	University of Waterloo	Illumina MiSeq	Wastewater viral particles captured using ceres microbiome A magnetic beads, extracted with RNEasy mini kit (Qiagen). Lunascript RT supermix (NEB) and PCR amplified using Q5 2x Mastermix (NEB) and ARTIC V4 primers. Library prep using Illumina DNA prep kit.	94	2695.31	2203	30.5871
A3-1074	2022-05-03	Canada: Mississauga	Toronto Pearson International Airport - Terminal 3	24	composite	OHE consultants	University of Waterloo	Illumina MiSeq	Wastewater viral particles captured using ceres microbiome A magnetic beads, extracted with RNEasy mini kit (Qiagen). Lunascript RT supermix (NEB) and PCR amplified using Q5 2x Mastermix (NEB) and ARTIC V4 primers. Library prep using Illumina DNA prep kit.	94	2696.02	1826	29.6526
A3-1075	2022-05-04	Canada: Mississauga	Toronto Pearson International Airport - Terminal 3	24	composite	OHE consultants	University of Waterloo	Illumina MiSeq	Wastewater viral particles captured using ceres microbiome A magnetic beads, extracted with RNEasy mini kit (Qiagen). Lunascript RT supermix (NEB) and PCR amplified using Q5 2x Mastermix (NEB) and ARTIC V4 primers. Library prep using Illumina DNA prep kit.	94	3217.61	2678	30.7766
A3-1076	2022-05-05	Canada: Mississauga	Toronto Pearson International Airport - Terminal 3	24	composite	OHE consultants	University of Waterloo	Illumina MiSeq	Wastewater viral particles captured using ceres microbiome A magnetic beads, extracted with RNEasy mini kit (Qiagen). Lunascript RT supermix (NEB) and PCR amplified using Q5 2x Mastermix (NEB) and ARTIC V4 primers. Library prep using Illumina DNA prep kit.	85	845.31	421	31.165
A3-1077	2022-05-06	Canada: Mississauga	Toronto Pearson International Airport - Terminal 3	24	composite	OHE consultants	University of Waterloo	Illumina MiSeq	Wastewater viral particles captured using ceres microbiome A magnetic beads, extracted with RNEasy mini kit (Qiagen). Lunascript RT supermix (NEB) and PCR amplified using Q5 2x Mastermix (NEB) and ARTIC V4 primers. Library prep using Illumina DNA prep kit.	86	1203.45	502	30.6457
A3-1078	2022-05-09	Canada: Mississauga	Toronto Pearson International Airport - Terminal 3	24	composite	OHE consultants	University of Waterloo	Illumina MiSeq	Wastewater viral particles captured using ceres microbiome A magnetic beads, extracted with RNEasy mini kit (Qiagen). Lunascript RT supermix (NEB) and PCR amplified using Q5 2x Mastermix (NEB) and ARTIC V4 primers. Library prep using Illumina DNA prep kit.	72	1552.22	720	31.4069
A3-1079	2022-05-10	Canada: Mississauga	Toronto Pearson International Airport - Terminal 3	24	composite	OHE consultants	University of Waterloo	Illumina MiSeq	Wastewater viral particles captured using ceres microbiome A magnetic beads, extracted with RNEasy mini kit (Qiagen). Lunascript RT supermix (NEB) and PCR amplified using Q5 2x Mastermix (NEB) and ARTIC V4 primers. Library prep using Illumina DNA prep kit.	79	141.46	98	31.0122
A3-1080	2022-05-11	Canada: Mississauga	Toronto Pearson International Airport - Terminal 3	24	composite	OHE consultants	University of Waterloo	Illumina MiSeq	Wastewater viral particles captured using ceres microbiome A magnetic beads, extracted with RNEasy mini kit (Qiagen). Lunascript RT supermix (NEB) and PCR amplified using Q5 2x Mastermix (NEB) and ARTIC V4 primers. Library prep using Illumina DNA prep kit.	95	613.92	466	30.3803
A3-1081	2022-05-12	Canada: Mississauga	Toronto Pearson International Airport - Terminal 3	24	composite	OHE consultants	University of Waterloo	Illumina MiSeq	Wastewater viral particles captured using ceres microbiome A magnetic beads, extracted with RNEasy mini kit (Qiagen). Lunascript RT supermix (NEB) and PCR amplified using Q5 2x Mastermix (NEB) and ARTIC V4 primers. Library prep using Illumina DNA prep kit.	63	2170.69	696	30.2507
A3-1082	2022-05-13	Canada: Mississauga	Toronto Pearson International Airport - Terminal 3	24	composite	OHE consultants	University of Waterloo	Illumina MiSeq	Wastewater viral particles captured using ceres microbiome A magnetic beads, extracted with RNEasy mini kit (Qiagen). Lunascript RT supermix (NEB) and PCR amplified using Q5 2x Mastermix (NEB) and ARTIC V4 primers. Library prep using Illumina DNA prep kit.	61	1606.86	171	32.1696
A3-1083	2022-05-16	Canada: Mississauga	Toronto Pearson International Airport - Terminal 3	24	composite	OHE consultants	University of Waterloo	Illumina MiSeq	Wastewater viral particles captured using ceres microbiome A magnetic beads, extracted with RNEasy mini kit (Qiagen). Lunascript RT supermix (NEB) and PCR amplified using Q5 2x Mastermix (NEB) and ARTIC V4 primers. Library prep using Illumina DNA prep kit.	55	1387.56	450	32.0815
A3-1084	2022-05-17	Canada: Mississauga	Toronto Pearson International Airport - Terminal 3	24	composite	OHE consultants	University of Waterloo	Illumina MiSeq	Wastewater viral particles captured using ceres microbiome A magnetic beads, extracted with RNEasy mini kit (Qiagen). Lunascript RT supermix (NEB) and PCR amplified using Q5 2x Mastermix (NEB) and ARTIC V4 primers. Library prep using Illumina DNA prep kit.	92	2112.12	1627.5	31.9559
A3-1085	2022-05-18	Canada: Mississauga	Toronto Pearson International Airport - Terminal 3	24	composite	OHE consultants	University of Waterloo	Illumina MiSeq	Wastewater viral particles captured using ceres microbiome A magnetic beads, extracted with RNEasy mini kit (Qiagen). Lunascript RT supermix (NEB) and PCR amplified using Q5 2x Mastermix (NEB) and ARTIC V4 primers. Library prep using Illumina DNA prep kit.	76	1803.91	874	32.0425
A3-1086	2022-05-19	Canada: Mississauga	Toronto Pearson International Airport - Terminal 3	24	composite	OHE consultants	University of Waterloo	Illumina MiSeq	Wastewater viral particles captured using ceres microbiome A magnetic beads, extracted with RNEasy mini kit (Qiagen). Lunascript RT supermix (NEB) and PCR amplified using Q5 2x Mastermix (NEB) and ARTIC V4 primers. Library prep using Illumina DNA prep kit.	78	1997.05	919	32.171
A3-1087	2022-05-20	Canada: Mississauga	Toronto Pearson International Airport - Terminal 3	24	composite	OHE consultants	University of Waterloo	Illumina MiSeq	Wastewater viral particles captured using ceres microbiome A magnetic beads, extracted with RNEasy mini kit (Qiagen). Lunascript RT supermix (NEB) and PCR amplified using Q5 2x Mastermix (NEB) and ARTIC V4 primers. Library prep using Illumina DNA prep kit.	92	815.25	470.5	29.011
A3-1088	2022-05-24	Canada: Mississauga	Toronto Pearson International Airport - Terminal 3	24	composite	OHE consultants	University of Waterloo	Illumina MiSeq	Wastewater viral particles captured using ceres microbiome A magnetic beads, extracted with RNEasy mini kit (Qiagen). Lunascript RT supermix (NEB) and PCR amplified using Q5 2x Mastermix (NEB) and ARTIC V4 primers. Library prep using Illumina DNA prep kit.	68	1961.89	468	30.848
A3-1089	2022-05-25	Canada: Mississauga	Toronto Pearson International Airport - Terminal 3	24	composite	OHE consultants	University of Waterloo	Illumina MiSeq	Wastewater viral particles captured using ceres microbiome A magnetic beads, extracted with RNEasy mini kit (Qiagen). Lunascript RT supermix (NEB) and PCR amplified using Q5 2x Mastermix (NEB) and ARTIC V4 primers. Library prep using Illumina DNA prep kit.	94	2039.47	1180	28.019
A3-1090	2022-05-26	Canada: Mississauga	Toronto Pearson International Airport - Terminal 3	24	composite	OHE consultants	University of Waterloo	Illumina MiSeq	Wastewater viral particles captured using ceres microbiome A magnetic beads, extracted with RNEasy mini kit (Qiagen). Lunascript RT supermix (NEB) and PCR amplified using Q5 2x Mastermix (NEB) and ARTIC V4 primers. Library prep using Illumina DNA prep kit.	79	2303.71	992	31.437
A3-1091	2022-05-27	Canada: Mississauga	Toronto Pearson International Airport - Terminal 3	24	composite	OHE consultants	University of Waterloo	Illumina MiSeq	Wastewater viral particles captured using ceres microbiome A magnetic beads, extracted with RNEasy mini kit (Qiagen). Lunascript RT supermix (NEB) and PCR amplified using Q5 2x Mastermix (NEB) and ARTIC V4 primers. Library prep using Illumina DNA prep kit.	92	1734.67	924	30.307
A3-1092	2022-05-30	Canada: Mississauga	Toronto Pearson International Airport - Terminal 3	24	composite	OHE consultants	University of Waterloo	Illumina MiSeq	Wastewater viral particles captured using ceres microbiome A magnetic beads, extracted with RNEasy mini kit (Qiagen). Lunascript RT supermix (NEB) and PCR amplified using Q5 2x Mastermix (NEB) and ARTIC V4 primers. Library prep using Illumina DNA prep kit.	94	2258.29	1487	29.171
A3-1093	2022-05-31	Canada: Mississauga	Toronto Pearson International Airport - Terminal 3	24	composite	OHE consultants	University of Waterloo	Illumina MiSeq	Wastewater viral particles captured using ceres microbiome A magnetic beads, extracted with RNEasy mini kit (Qiagen). Lunascript RT supermix (NEB) and PCR amplified using Q5 2x Mastermix (NEB) and ARTIC V4 primers. Library prep using Illumina DNA prep kit.	46	137.32	12	29.3806
A3-1094	2022-06-01	Canada: Mississauga	Toronto Pearson International Airport - Terminal 3	24	composite	OHE consultants	University of Waterloo	Illumina MiSeq	Wastewater viral particles captured using ceres microbiome A magnetic beads, extracted with RNEasy mini kit (Qiagen). Lunascript RT supermix (NEB) and PCR amplified using Q5 2x Mastermix (NEB) and ARTIC V4 primers. Library prep using Illumina DNA prep kit.	52	31.03	16	30.1849
A3-1095	2022-06-02	Canada: Mississauga	Toronto Pearson International Airport - Terminal 3	24	composite	OHE consultants	University of Waterloo	Illumina MiSeq	Wastewater viral particles captured using ceres microbiome A magnetic beads, extracted with RNEasy mini kit (Qiagen). Lunascript RT supermix (NEB) and PCR amplified using Q5 2x Mastermix (NEB) and ARTIC V4 primers. Library prep using Illumina DNA prep kit.	77	476.23	98	29.5708
A3-1096	2022-06-03	Canada: Mississauga	Toronto Pearson International Airport - Terminal 3	24	composite	OHE consultants	University of Waterloo	Illumina MiSeq	Wastewater viral particles captured using ceres microbiome A magnetic beads, extracted with RNEasy mini kit (Qiagen). Lunascript RT supermix (NEB) and PCR amplified using Q5 2x Mastermix (NEB) and ARTIC V4 primers. Library prep using Illumina DNA prep kit.	61	1210.05	295	32.8872
A3-1097	2022-06-06	Canada: Mississauga	Toronto Pearson International Airport - Terminal 3	24	composite	OHE consultants	University of Waterloo	Illumina MiSeq	Wastewater viral particles captured using ceres microbiome A magnetic beads, extracted with RNEasy mini kit (Qiagen). Lunascript RT supermix (NEB) and PCR amplified using Q5 2x Mastermix (NEB) and ARTIC V4 primers. Library prep using Illumina DNA prep kit.	75	1030.86	261	32.4669
A3-1098	2022-06-07	Canada: Mississauga	Toronto Pearson International Airport - Terminal 3	24	composite	OHE consultants	University of Waterloo	Illumina MiSeq	Wastewater viral particles captured using ceres microbiome A magnetic beads, extracted with RNEasy mini kit (Qiagen). Lunascript RT supermix (NEB) and PCR amplified using Q5 2x Mastermix (NEB) and ARTIC V4 primers. Library prep using Illumina DNA prep kit.	59	684.42	130	29.8566
A3-1099	2022-06-08	Canada: Mississauga	Toronto Pearson International Airport - Terminal 3	24	composite	OHE consultants	University of Waterloo	Illumina MiSeq	Wastewater viral particles captured using ceres microbiome A magnetic beads, extracted with RNEasy mini kit (Qiagen). Lunascript RT supermix (NEB) and PCR amplified using Q5 2x Mastermix (NEB) and ARTIC V4 primers. Library prep using Illumina DNA prep kit.	58	726.68	245	31.3842
A3-1100	2022-06-09	Canada: Mississauga	Toronto Pearson International Airport - Terminal 3	24	composite	OHE consultants	University of Waterloo	Illumina MiSeq	Wastewater viral particles captured using ceres microbiome A magnetic beads, extracted with RNEasy mini kit (Qiagen). Lunascript RT supermix (NEB) and PCR amplified using Q5 2x Mastermix (NEB) and ARTIC V4 primers. Library prep using Illumina DNA prep kit.	65	1595.56	513.5	29.2787
A3-1101	2022-06-10	Canada: Mississauga	Toronto Pearson International Airport - Terminal 3	24	composite	OHE consultants	University of Waterloo	Illumina MiSeq	Wastewater viral particles captured using ceres microbiome A magnetic beads, extracted with RNEasy mini kit (Qiagen). Lunascript RT supermix (NEB) and PCR amplified using Q5 2x Mastermix (NEB) and ARTIC V4 primers. Library prep using Illumina DNA prep kit.	56	747.65	192	29.7764
A3-1102	2022-06-13	Canada: Mississauga	Toronto Pearson International Airport - Terminal 3	24	composite	OHE consultants	University of Waterloo	Illumina MiSeq	Wastewater viral particles captured using ceres microbiome A magnetic beads, extracted with RNEasy mini kit (Qiagen). Lunascript RT supermix (NEB) and PCR amplified using Q5 2x Mastermix (NEB) and ARTIC V4 primers. Library prep using Illumina DNA prep kit.	30	873.23	7	29.5077
A3-1103	2022-06-14	Canada: Mississauga	Toronto Pearson International Airport - Terminal 3	24	composite	OHE consultants	University of Waterloo	Illumina MiSeq	Wastewater viral particles captured using ceres microbiome A magnetic beads, extracted with RNEasy mini kit (Qiagen). Lunascript RT supermix (NEB) and PCR amplified using Q5 2x Mastermix (NEB) and ARTIC V4 primers. Library prep using Illumina DNA prep kit.	82	246.05	115	29.552
A3-1104	2022-06-15	Canada: Mississauga	Toronto Pearson International Airport - Terminal 3	24	composite	OHE consultants	University of Waterloo	Illumina MiSeq	Wastewater viral particles captured using ceres microbiome A magnetic beads, extracted with RNEasy mini kit (Qiagen). Lunascript RT supermix (NEB) and PCR amplified using Q5 2x Mastermix (NEB) and ARTIC V4 primers. Library prep using Illumina DNA prep kit.	93	439.44	302	28.8925
A3-1105	2022-06-16	Canada: Mississauga	Toronto Pearson International Airport - Terminal 3	24	composite	OHE consultants	University of Waterloo	Illumina MiSeq	Wastewater viral particles captured using ceres microbiome A magnetic beads, extracted with RNEasy mini kit (Qiagen). Lunascript RT supermix (NEB) and PCR amplified using Q5 2x Mastermix (NEB) and ARTIC V4 primers. Library prep using Illumina DNA prep kit.	93	1515.1	797	29.6949
A3-1106	2022-06-17	Canada: Mississauga	Toronto Pearson International Airport - Terminal 3	24	composite	OHE consultants	University of Waterloo	Illumina MiSeq	Wastewater viral particles captured using ceres microbiome A magnetic beads, extracted with RNEasy mini kit (Qiagen). Lunascript RT supermix (NEB) and PCR amplified using Q5 2x Mastermix (NEB) and ARTIC V4 primers. Library prep using Illumina DNA prep kit.	93	2342.87	1333	30.1254
A3-1107	2022-06-20	Canada: Mississauga	Toronto Pearson International Airport - Terminal 3	24	composite	OHE consultants	University of Waterloo	Illumina MiSeq	Wastewater viral particles captured using ceres microbiome A magnetic beads, extracted with RNEasy mini kit (Qiagen). Lunascript RT supermix (NEB) and PCR amplified using Q5 2x Mastermix (NEB) and ARTIC V4 primers. Library prep using Illumina DNA prep kit.	95	947.88	601	27.8301
A3-1108	2022-06-21	Canada: Mississauga	Toronto Pearson International Airport - Terminal 3	24	composite	OHE consultants	University of Waterloo	Illumina MiSeq	Wastewater viral particles captured using ceres microbiome A magnetic beads, extracted with RNEasy mini kit (Qiagen). Lunascript RT supermix (NEB) and PCR amplified using Q5 2x Mastermix (NEB) and ARTIC V4 primers. Library prep using Illumina DNA prep kit.	91	617.96	318	29.0826
A3-1109	2022-06-22	Canada: Mississauga	Toronto Pearson International Airport - Terminal 3	24	composite	OHE consultants	University of Waterloo	Illumina MiSeq	Wastewater viral particles captured using ceres microbiome A magnetic beads, extracted with RNEasy mini kit (Qiagen). Lunascript RT supermix (NEB) and PCR amplified using Q5 2x Mastermix (NEB) and ARTIC V4 primers. Library prep using Illumina DNA prep kit.	89	827.67	479	30.8974
A3-1110	2022-06-23	Canada: Mississauga	Toronto Pearson International Airport - Terminal 3	24	composite	OHE consultants	University of Waterloo	Illumina MiSeq	Wastewater viral particles captured using ceres microbiome A magnetic beads, extracted with RNEasy mini kit (Qiagen). Lunascript RT supermix (NEB) and PCR amplified using Q5 2x Mastermix (NEB) and ARTIC V4 primers. Library prep using Illumina DNA prep kit.	90	1829.2	1143	28.277
A3-1111	2022-06-24	Canada: Mississauga	Toronto Pearson International Airport - Terminal 3	24	composite	OHE consultants	University of Waterloo	Illumina MiSeq	Wastewater viral particles captured using ceres microbiome A magnetic beads, extracted with RNEasy mini kit (Qiagen). Lunascript RT supermix (NEB) and PCR amplified using Q5 2x Mastermix (NEB) and ARTIC V4 primers. Library prep using Illumina DNA prep kit.	94	594.12	434	29.5934
A3-1112	2022-06-27	Canada: Mississauga	Toronto Pearson International Airport - Terminal 3	24	composite	OHE consultants	University of Waterloo	Illumina MiSeq	Wastewater viral particles captured using ceres microbiome A magnetic beads, extracted with RNEasy mini kit (Qiagen). Lunascript RT supermix (NEB) and PCR amplified using Q5 2x Mastermix (NEB) and ARTIC V4 primers. Library prep using Illumina DNA prep kit.	95	2246.87	1782	29.0383
A3-1113	2022-06-28	Canada: Mississauga	Toronto Pearson International Airport - Terminal 3	24	composite	OHE consultants	University of Waterloo	Illumina MiSeq	Wastewater viral particles captured using ceres microbiome A magnetic beads, extracted with RNEasy mini kit (Qiagen). Lunascript RT supermix (NEB) and PCR amplified using Q5 2x Mastermix (NEB) and ARTIC V4 primers. Library prep using Illumina DNA prep kit.	97	3644.49	3295.5	27.8415
A3-1114	2022-06-29	Canada: Mississauga	Toronto Pearson International Airport - Terminal 3	24	composite	OHE consultants	University of Waterloo	Illumina MiSeq	Wastewater viral particles captured using ceres microbiome A magnetic beads, extracted with RNEasy mini kit (Qiagen). Lunascript RT supermix (NEB) and PCR amplified using Q5 2x Mastermix (NEB) and ARTIC V4 primers. Library prep using Illumina DNA prep kit.	90	1603.21	905	29.3167
A3-1115	2022-06-30	Canada: Mississauga	Toronto Pearson International Airport - Terminal 3	24	composite	OHE consultants	University of Waterloo	Illumina MiSeq	Wastewater viral particles captured using ceres microbiome A magnetic beads, extracted with RNEasy mini kit (Qiagen). Lunascript RT supermix (NEB) and PCR amplified using Q5 2x Mastermix (NEB) and ARTIC V4 primers. Library prep using Illumina DNA prep kit.	95	2157.12	1431	28.9461
A3-1116	2022-07-04	Canada: Mississauga	Toronto Pearson International Airport - Terminal 3	24	composite	OHE consultants	University of Waterloo	Illumina MiSeq	Wastewater viral particles captured using ceres microbiome A magnetic beads, extracted with RNEasy mini kit (Qiagen). Lunascript RT supermix (NEB) and PCR amplified using Q5 2x Mastermix (NEB) and ARTIC V4 primers. Library prep using Illumina DNA prep kit.	97	1762.66	1304.5	28.2887
A3-1117	2022-07-05	Canada: Mississauga	Toronto Pearson International Airport - Terminal 3	24	composite	OHE consultants	University of Waterloo	Illumina MiSeq	Wastewater viral particles captured using ceres microbiome A magnetic beads, extracted with RNEasy mini kit (Qiagen). Lunascript RT supermix (NEB) and PCR amplified using Q5 2x Mastermix (NEB) and ARTIC V4 primers. Library prep using Illumina DNA prep kit.	98	2772.53	2243	27.4794
A3-1118	2022-07-06	Canada: Mississauga	Toronto Pearson International Airport - Terminal 3	24	composite	OHE consultants	University of Waterloo	Illumina MiSeq	Wastewater viral particles captured using ceres microbiome A magnetic beads, extracted with RNEasy mini kit (Qiagen). Lunascript RT supermix (NEB) and PCR amplified using Q5 2x Mastermix (NEB) and ARTIC V4 primers. Library prep using Illumina DNA prep kit.	98	3120.03	2709	28.5347
A3-1119	2022-07-07	Canada: Mississauga	Toronto Pearson International Airport - Terminal 3	24	composite	OHE consultants	University of Waterloo	Illumina MiSeq	Wastewater viral particles captured using ceres microbiome A magnetic beads, extracted with RNEasy mini kit (Qiagen). Lunascript RT supermix (NEB) and PCR amplified using Q5 2x Mastermix (NEB) and ARTIC V4 primers. Library prep using Illumina DNA prep kit.	95	1847.37	1188.5	28.5752
A3-1120	2022-07-08	Canada: Mississauga	Toronto Pearson International Airport - Terminal 3	24	composite	OHE consultants	University of Waterloo	Illumina MiSeq	Wastewater viral particles captured using ceres microbiome A magnetic beads, extracted with RNEasy mini kit (Qiagen). Lunascript RT supermix (NEB) and PCR amplified using Q5 2x Mastermix (NEB) and ARTIC V4 primers. Library prep using Illumina DNA prep kit.	98	1941.98	1227	29.5936
A3-1121	2022-07-11	Canada: Mississauga	Toronto Pearson International Airport - Terminal 3	24	composite	OHE consultants	University of Waterloo	Illumina MiSeq	Wastewater viral particles captured using ceres microbiome A magnetic beads, extracted with RNEasy mini kit (Qiagen). Lunascript RT supermix (NEB) and PCR amplified using Q5 2x Mastermix (NEB) and ARTIC V4 primers. Library prep using Illumina DNA prep kit.	84	1469.34	685	29.7798
A3-1122	2022-07-12	Canada: Mississauga	Toronto Pearson International Airport - Terminal 3	24	composite	OHE consultants	University of Waterloo	Illumina MiSeq	Wastewater viral particles captured using ceres microbiome A magnetic beads, extracted with RNEasy mini kit (Qiagen). Lunascript RT supermix (NEB) and PCR amplified using Q5 2x Mastermix (NEB) and ARTIC V4 primers. Library prep using Illumina DNA prep kit.	97	1348.43	966	29.2629
A3-1123	2022-07-13	Canada: Mississauga	Toronto Pearson International Airport - Terminal 3	24	composite	OHE consultants	University of Waterloo	Illumina MiSeq	Wastewater viral particles captured using ceres microbiome A magnetic beads, extracted with RNEasy mini kit (Qiagen). Lunascript RT supermix (NEB) and PCR amplified using Q5 2x Mastermix (NEB) and ARTIC V4 primers. Library prep using Illumina DNA prep kit.	75	1132.02	432	29.009
A3-1124	2022-07-14	Canada: Mississauga	Toronto Pearson International Airport - Terminal 3	24	composite	OHE consultants	University of Waterloo	Illumina MiSeq	Wastewater viral particles captured using ceres microbiome A magnetic beads, extracted with RNEasy mini kit (Qiagen). Lunascript RT supermix (NEB) and PCR amplified using Q5 2x Mastermix (NEB) and ARTIC V4 primers. Library prep using Illumina DNA prep kit.	94	1979.24	1326	29.0592
A3-1125	2022-07-15	Canada: Mississauga	Toronto Pearson International Airport - Terminal 3	24	composite	OHE consultants	University of Waterloo	Illumina MiSeq	Wastewater viral particles captured using ceres microbiome A magnetic beads, extracted with RNEasy mini kit (Qiagen). Lunascript RT supermix (NEB) and PCR amplified using Q5 2x Mastermix (NEB) and ARTIC V4 primers. Library prep using Illumina DNA prep kit.	99	2449.26	1988	27.1641
A3-1126	2022-07-18	Canada: Mississauga	Toronto Pearson International Airport - Terminal 3	24	composite	OHE consultants	University of Waterloo	Illumina MiSeq	Wastewater viral particles captured using ceres microbiome A magnetic beads, extracted with RNEasy mini kit (Qiagen). Lunascript RT supermix (NEB) and PCR amplified using Q5 2x Mastermix (NEB) and ARTIC V4 primers. Library prep using Illumina DNA prep kit.	96	1790.67	1236	29.0764
A3-1127	2022-07-19	Canada: Mississauga	Toronto Pearson International Airport - Terminal 3	24	composite	OHE consultants	University of Waterloo	Illumina MiSeq	Wastewater viral particles captured using ceres microbiome A magnetic beads, extracted with RNEasy mini kit (Qiagen). Lunascript RT supermix (NEB) and PCR amplified using Q5 2x Mastermix (NEB) and ARTIC V4 primers. Library prep using Illumina DNA prep kit.	96	2090.07	1645	29.1521
A3-1128	2022-07-20	Canada: Mississauga	Toronto Pearson International Airport - Terminal 3	24	composite	OHE consultants	University of Waterloo	Illumina MiSeq	Wastewater viral particles captured using ceres microbiome A magnetic beads, extracted with RNEasy mini kit (Qiagen). Lunascript RT supermix (NEB) and PCR amplified using Q5 2x Mastermix (NEB) and ARTIC V4 primers. Library prep using Illumina DNA prep kit.	96	3007.68	2115	31.6067
A3-1129	2022-07-21	Canada: Mississauga	Toronto Pearson International Airport - Terminal 3	24	composite	OHE consultants	University of Waterloo	Illumina MiSeq	Wastewater viral particles captured using ceres microbiome A magnetic beads, extracted with RNEasy mini kit (Qiagen). Lunascript RT supermix (NEB) and PCR amplified using Q5 2x Mastermix (NEB) and ARTIC V4 primers. Library prep using Illumina DNA prep kit.	89	1114.08	735	31.2598
A3-1130	2022-07-22	Canada: Mississauga	Toronto Pearson International Airport - Terminal 3	24	composite	OHE consultants	University of Waterloo	Illumina MiSeq	Wastewater viral particles captured using ceres microbiome A magnetic beads, extracted with RNEasy mini kit (Qiagen). Lunascript RT supermix (NEB) and PCR amplified using Q5 2x Mastermix (NEB) and ARTIC V4 primers. Library prep using Illumina DNA prep kit.	94	3043.96	2462	31.1583
A3-1131	2022-07-25	Canada: Mississauga	Toronto Pearson International Airport - Terminal 3	24	composite	OHE consultants	University of Waterloo	Illumina MiSeq	Wastewater viral particles captured using ceres microbiome A magnetic beads, extracted with RNEasy mini kit (Qiagen). Lunascript RT supermix (NEB) and PCR amplified using Q5 2x Mastermix (NEB) and ARTIC V4 primers. Library prep using Illumina DNA prep kit.	96	1455.47	1069	28.7023
A3-1132	2022-07-28	Canada: Mississauga	Toronto Pearson International Airport - Terminal 3	24	composite	OHE consultants	University of Waterloo	Illumina MiSeq	Wastewater viral particles captured using ceres microbiome A magnetic beads, extracted with RNEasy mini kit (Qiagen). Lunascript RT supermix (NEB) and PCR amplified using Q5 2x Mastermix (NEB) and ARTIC V4 primers. Library prep using Illumina DNA prep kit.	91	2281.96	1587	30.9381
A3-1133	2022-07-29	Canada: Mississauga	Toronto Pearson International Airport - Terminal 3	24	composite	OHE consultants	University of Waterloo	Illumina MiSeq	Wastewater viral particles captured using ceres microbiome A magnetic beads, extracted with RNEasy mini kit (Qiagen). Lunascript RT supermix (NEB) and PCR amplified using Q5 2x Mastermix (NEB) and ARTIC V4 primers. Library prep using Illumina DNA prep kit.	95	2104.77	1397	29.544
A3-1134	2022-08-02	Canada: Mississauga	Toronto Pearson International Airport - Terminal 3	24	composite	OHE consultants	University of Waterloo	Illumina MiSeq	Wastewater viral particles captured using ceres microbiome A magnetic beads, extracted with RNEasy mini kit (Qiagen). Lunascript RT supermix (NEB) and PCR amplified using Q5 2x Mastermix (NEB) and ARTIC V4 primers. Library prep using Illumina DNA prep kit.	97	3170.15	2431	29.6193
A3-1135	2022-08-03	Canada: Mississauga	Toronto Pearson International Airport - Terminal 3	24	composite	OHE consultants	University of Waterloo	Illumina MiSeq	Wastewater viral particles captured using ceres microbiome A magnetic beads, extracted with RNEasy mini kit (Qiagen). Lunascript RT supermix (NEB) and PCR amplified using Q5 2x Mastermix (NEB) and ARTIC V4 primers. Library prep using Illumina DNA prep kit.	97	1881.51	1245	28.7934
A3-1136	2022-08-04	Canada: Mississauga	Toronto Pearson International Airport - Terminal 3	24	composite	OHE consultants	University of Waterloo	Illumina MiSeq	Wastewater viral particles captured using ceres microbiome A magnetic beads, extracted with RNEasy mini kit (Qiagen). Lunascript RT supermix (NEB) and PCR amplified using Q5 2x Mastermix (NEB) and ARTIC V4 primers. Library prep using Illumina DNA prep kit.	92	2605.83	1609	30.3298
A3-1137	2022-08-05	Canada: Mississauga	Toronto Pearson International Airport - Terminal 3	24	composite	OHE consultants	University of Waterloo	Illumina MiSeq	Wastewater viral particles captured using ceres microbiome A magnetic beads, extracted with RNEasy mini kit (Qiagen). Lunascript RT supermix (NEB) and PCR amplified using Q5 2x Mastermix (NEB) and ARTIC V4 primers. Library prep using Illumina DNA prep kit.	73	2059.7	831	30.6972
A3-1138	2022-08-08	Canada: Mississauga	Toronto Pearson International Airport - Terminal 3	24	composite	OHE consultants	University of Waterloo	Illumina MiSeq	Wastewater viral particles captured using ceres microbiome A magnetic beads, extracted with RNEasy mini kit (Qiagen). Lunascript RT supermix (NEB) and PCR amplified using Q5 2x Mastermix (NEB) and ARTIC V4 primers. Library prep using Illumina DNA prep kit.	63	1610.11	32	29.9517
A3-1139	2022-08-09	Canada: Mississauga	Toronto Pearson International Airport - Terminal 3	24	composite	OHE consultants	University of Waterloo	Illumina MiSeq	Wastewater viral particles captured using ceres microbiome A magnetic beads, extracted with RNEasy mini kit (Qiagen). Lunascript RT supermix (NEB) and PCR amplified using Q5 2x Mastermix (NEB) and ARTIC V4 primers. Library prep using Illumina DNA prep kit.	91	2360.29	945.5	29.6046
A3-1140	2022-08-10	Canada: Mississauga	Toronto Pearson International Airport - Terminal 3	24	composite	OHE consultants	University of Waterloo	Illumina MiSeq	Wastewater viral particles captured using ceres microbiome A magnetic beads, extracted with RNEasy mini kit (Qiagen). Lunascript RT supermix (NEB) and PCR amplified using Q5 2x Mastermix (NEB) and ARTIC V4 primers. Library prep using Illumina DNA prep kit.	74	2026.43	1203	29.9774
A3-1141	2022-08-11	Canada: Mississauga	Toronto Pearson International Airport - Terminal 3	24	composite	OHE consultants	University of Waterloo	Illumina MiSeq	Wastewater viral particles captured using ceres microbiome A magnetic beads, extracted with RNEasy mini kit (Qiagen). Lunascript RT supermix (NEB) and PCR amplified using Q5 2x Mastermix (NEB) and ARTIC V4 primers. Library prep using Illumina DNA prep kit.	85	1094.02	595	28.7127
A3-1142	2022-08-12	Canada: Mississauga	Toronto Pearson International Airport - Terminal 3	24	composite	OHE consultants	University of Waterloo	Illumina MiSeq	Wastewater viral particles captured using ceres microbiome A magnetic beads, extracted with RNEasy mini kit (Qiagen). Lunascript RT supermix (NEB) and PCR amplified using Q5 2x Mastermix (NEB) and ARTIC V4 primers. Library prep using Illumina DNA prep kit.	59	111.48	16	30.1655
A3-1143	2022-08-15	Canada: Mississauga	Toronto Pearson International Airport - Terminal 3	24	composite	OHE consultants	University of Waterloo	Illumina MiSeq	Wastewater viral particles captured using ceres microbiome A magnetic beads, extracted with RNEasy mini kit (Qiagen). Lunascript RT supermix (NEB) and PCR amplified using Q5 2x Mastermix (NEB) and ARTIC V4 primers. Library prep using Illumina DNA prep kit.	65	237.38	75	29.9349
A3-1144	2022-08-16	Canada: Mississauga	Toronto Pearson International Airport - Terminal 3	24	composite	OHE consultants	University of Waterloo	Illumina MiSeq	Wastewater viral particles captured using ceres microbiome A magnetic beads, extracted with RNEasy mini kit (Qiagen). Lunascript RT supermix (NEB) and PCR amplified using Q5 2x Mastermix (NEB) and ARTIC V4 primers. Library prep using Illumina DNA prep kit.	86	859.15	438	29.731
A3-1145	2022-08-17	Canada: Mississauga	Toronto Pearson International Airport - Terminal 3	24	composite	OHE consultants	University of Waterloo	Illumina MiSeq	Wastewater viral particles captured using ceres microbiome A magnetic beads, extracted with RNEasy mini kit (Qiagen). Lunascript RT supermix (NEB) and PCR amplified using Q5 2x Mastermix (NEB) and ARTIC V4 primers. Library prep using Illumina DNA prep kit.	91	1144.06	667	30.1538
A3-1146	2022-08-18	Canada: Mississauga	Toronto Pearson International Airport - Terminal 3	24	composite	OHE consultants	University of Waterloo	Illumina MiSeq	Wastewater viral particles captured using ceres microbiome A magnetic beads, extracted with RNEasy mini kit (Qiagen). Lunascript RT supermix (NEB) and PCR amplified using Q5 2x Mastermix (NEB) and ARTIC V4 primers. Library prep using Illumina DNA prep kit.	77	2032.97	897	30.2311
A3-1147	2022-08-19	Canada: Mississauga	Toronto Pearson International Airport - Terminal 3	24	composite	OHE consultants	University of Waterloo	Illumina MiSeq	Wastewater viral particles captured using ceres microbiome A magnetic beads, extracted with RNEasy mini kit (Qiagen). Lunascript RT supermix (NEB) and PCR amplified using Q5 2x Mastermix (NEB) and ARTIC V4 primers. Library prep using Illumina DNA prep kit.	87	2484.95	1443	30.2654
A3-1148	2022-08-22	Canada: Mississauga	Toronto Pearson International Airport - Terminal 3	24	composite	OHE consultants	University of Waterloo	Illumina MiSeq	Wastewater viral particles captured using ceres microbiome A magnetic beads, extracted with RNEasy mini kit (Qiagen). Lunascript RT supermix (NEB) and PCR amplified using Q5 2x Mastermix (NEB) and ARTIC V4 primers. Library prep using Illumina DNA prep kit.	82	2059.87	1156	29.8044
A3-1149	2022-08-23	Canada: Mississauga	Toronto Pearson International Airport - Terminal 3	24	composite	OHE consultants	University of Waterloo	Illumina MiSeq	Wastewater viral particles captured using ceres microbiome A magnetic beads, extracted with RNEasy mini kit (Qiagen). Lunascript RT supermix (NEB) and PCR amplified using Q5 2x Mastermix (NEB) and ARTIC V4 primers. Library prep using Illumina DNA prep kit.	86	1337.56	831	28.5864
A3-1150	2022-08-24	Canada: Mississauga	Toronto Pearson International Airport - Terminal 3	24	composite	OHE consultants	University of Waterloo	Illumina MiSeq	Wastewater viral particles captured using ceres microbiome A magnetic beads, extracted with RNEasy mini kit (Qiagen). Lunascript RT supermix (NEB) and PCR amplified using Q5 2x Mastermix (NEB) and ARTIC V4 primers. Library prep using Illumina DNA prep kit.	93	1169.28	703	27.6843
A3-1151	2022-08-25	Canada: Mississauga	Toronto Pearson International Airport - Terminal 3	24	composite	OHE consultants	University of Waterloo	Illumina MiSeq	Wastewater viral particles captured using ceres microbiome A magnetic beads, extracted with RNEasy mini kit (Qiagen). Lunascript RT supermix (NEB) and PCR amplified using Q5 2x Mastermix (NEB) and ARTIC V4 primers. Library prep using Illumina DNA prep kit.	87	1444.58	585	29.0554
A3-1152	2022-08-26	Canada: Mississauga	Toronto Pearson International Airport - Terminal 3	24	composite	OHE consultants	University of Waterloo	Illumina MiSeq	Wastewater viral particles captured using ceres microbiome A magnetic beads, extracted with RNEasy mini kit (Qiagen). Lunascript RT supermix (NEB) and PCR amplified using Q5 2x Mastermix (NEB) and ARTIC V4 primers. Library prep using Illumina DNA prep kit.	65	1474.45	477	28.8718
A3-1153	2022-08-29	Canada: Mississauga	Toronto Pearson International Airport - Terminal 3	24	composite	OHE consultants	University of Waterloo	Illumina MiSeq	Wastewater viral particles captured using ceres microbiome A magnetic beads, extracted with RNEasy mini kit (Qiagen). Lunascript RT supermix (NEB) and PCR amplified using Q5 2x Mastermix (NEB) and ARTIC V4 primers. Library prep using Illumina DNA prep kit.	44	1204.33	289	28.9671
A3-1154	2022-08-30	Canada: Mississauga	Toronto Pearson International Airport - Terminal 3	24	composite	OHE consultants	University of Waterloo	Illumina MiSeq	Wastewater viral particles captured using ceres microbiome A magnetic beads, extracted with RNEasy mini kit (Qiagen). Lunascript RT supermix (NEB) and PCR amplified using Q5 2x Mastermix (NEB) and ARTIC V4 primers. Library prep using Illumina DNA prep kit.	52	328.28	144	30.3288
A3-1155	2022-08-31	Canada: Mississauga	Toronto Pearson International Airport - Terminal 3	24	composite	OHE consultants	University of Waterloo	Illumina MiSeq	Wastewater viral particles captured using ceres microbiome A magnetic beads, extracted with RNEasy mini kit (Qiagen). Lunascript RT supermix (NEB) and PCR amplified using Q5 2x Mastermix (NEB) and ARTIC V4 primers. Library prep using Illumina DNA prep kit.	80	1038.41	602	30.1031
A3-1156	2022-09-01	Canada: Mississauga	Toronto Pearson International Airport - Terminal 3	24	composite	OHE consultants	University of Waterloo	Illumina MiSeq	Wastewater viral particles captured using ceres microbiome A magnetic beads, extracted with RNEasy mini kit (Qiagen). Lunascript RT supermix (NEB) and PCR amplified using Q5 2x Mastermix (NEB) and ARTIC V4 primers. Library prep using Illumina DNA prep kit.	55	936.1	218	29.4634
A3-1157	2022-09-02	Canada: Mississauga	Toronto Pearson International Airport - Terminal 3	24	composite	OHE consultants	University of Waterloo	Illumina MiSeq	Wastewater viral particles captured using ceres microbiome A magnetic beads, extracted with RNEasy mini kit (Qiagen). Lunascript RT supermix (NEB) and PCR amplified using Q5 2x Mastermix (NEB) and ARTIC V4 primers. Library prep using Illumina DNA prep kit.	62	1945.68	711	31.932
A3-1158	2022-09-06	Canada: Mississauga	Toronto Pearson International Airport - Terminal 3	24	composite	OHE consultants	University of Waterloo	Illumina MiSeq	Wastewater viral particles captured using ceres microbiome A magnetic beads, extracted with RNEasy mini kit (Qiagen). Lunascript RT supermix (NEB) and PCR amplified using Q5 2x Mastermix (NEB) and ARTIC V4 primers. Library prep using Illumina DNA prep kit.	69	2601.47	1361	30.3526
A3-1159	2022-09-07	Canada: Mississauga	Toronto Pearson International Airport - Terminal 3	24	composite	OHE consultants	University of Waterloo	Illumina MiSeq	Wastewater viral particles captured using ceres microbiome A magnetic beads, extracted with RNEasy mini kit (Qiagen). Lunascript RT supermix (NEB) and PCR amplified using Q5 2x Mastermix (NEB) and ARTIC V4 primers. Library prep using Illumina DNA prep kit.	67	1995.98	737	30.5943
A3-1160	2022-09-08	Canada: Mississauga	Toronto Pearson International Airport - Terminal 3	24	composite	OHE consultants	University of Waterloo	Illumina MiSeq	Wastewater viral particles captured using ceres microbiome A magnetic beads, extracted with RNEasy mini kit (Qiagen). Lunascript RT supermix (NEB) and PCR amplified using Q5 2x Mastermix (NEB) and ARTIC V4 primers. Library prep using Illumina DNA prep kit.	88	1644.28	644	30.5049
A3-1161	2022-09-09	Canada: Mississauga	Toronto Pearson International Airport - Terminal 3	24	composite	OHE consultants	University of Waterloo	Illumina MiSeq	Wastewater viral particles captured using ceres microbiome A magnetic beads, extracted with RNEasy mini kit (Qiagen). Lunascript RT supermix (NEB) and PCR amplified using Q5 2x Mastermix (NEB) and ARTIC V4 primers. Library prep using Illumina DNA prep kit.	23	720.66	6	34.4571
A3-1162	2022-09-12	Canada: Mississauga	Toronto Pearson International Airport - Terminal 3	24	composite	OHE consultants	University of Waterloo	Illumina MiSeq	Wastewater viral particles captured using ceres microbiome A magnetic beads, extracted with RNEasy mini kit (Qiagen). Lunascript RT supermix (NEB) and PCR amplified using Q5 2x Mastermix (NEB) and ARTIC V4 primers. Library prep using Illumina DNA prep kit.	93	2170.63	1223	31.3657
A3-1163	2022-09-13	Canada: Mississauga	Toronto Pearson International Airport - Terminal 3	24	composite	OHE consultants	University of Waterloo	Illumina MiSeq	Wastewater viral particles captured using ceres microbiome A magnetic beads, extracted with RNEasy mini kit (Qiagen). Lunascript RT supermix (NEB) and PCR amplified using Q5 2x Mastermix (NEB) and ARTIC V4 primers. Library prep using Illumina DNA prep kit.	89	730.05	317	31.3657
A3-1164	2022-09-14	Canada: Mississauga	Toronto Pearson International Airport - Terminal 3	24	composite	OHE consultants	University of Waterloo	Illumina MiSeq	Wastewater viral particles captured using ceres microbiome A magnetic beads, extracted with RNEasy mini kit (Qiagen). Lunascript RT supermix (NEB) and PCR amplified using Q5 2x Mastermix (NEB) and ARTIC V4 primers. Library prep using Illumina DNA prep kit.	83	395.66	238	31.0482
A3-1165	2022-09-15	Canada: Mississauga	Toronto Pearson International Airport - Terminal 3	24	composite	OHE consultants	University of Waterloo	Illumina MiSeq	Wastewater viral particles captured using ceres microbiome A magnetic beads, extracted with RNEasy mini kit (Qiagen). Lunascript RT supermix (NEB) and PCR amplified using Q5 2x Mastermix (NEB) and ARTIC V4 primers. Library prep using Illumina DNA prep kit.	77	357.38	183	32.061
A3-1166	2022-09-16	Canada: Mississauga	Toronto Pearson International Airport - Terminal 3	24	composite	OHE consultants	University of Waterloo	Illumina MiSeq	Wastewater viral particles captured using ceres microbiome A magnetic beads, extracted with RNEasy mini kit (Qiagen). Lunascript RT supermix (NEB) and PCR amplified using Q5 2x Mastermix (NEB) and ARTIC V4 primers. Library prep using Illumina DNA prep kit.	73	1052.1	409	33.0391
A3-1167	2022-09-19	Canada: Mississauga	Toronto Pearson International Airport - Terminal 3	24	composite	OHE consultants	University of Waterloo	Illumina MiSeq	Wastewater viral particles captured using ceres microbiome A magnetic beads, extracted with RNEasy mini kit (Qiagen). Lunascript RT supermix (NEB) and PCR amplified using Q5 2x Mastermix (NEB) and ARTIC V4 primers. Library prep using Illumina DNA prep kit.	84	1069.51	409	28.9923
A3-1168	2022-09-20	Canada: Mississauga	Toronto Pearson International Airport - Terminal 3	24	composite	OHE consultants	University of Waterloo	Illumina MiSeq	Wastewater viral particles captured using ceres microbiome A magnetic beads, extracted with RNEasy mini kit (Qiagen). Lunascript RT supermix (NEB) and PCR amplified using Q5 2x Mastermix (NEB) and ARTIC V4 primers. Library prep using Illumina DNA prep kit.	93	817.56	463	29.1202
A3-1169	2022-09-21	Canada: Mississauga	Toronto Pearson International Airport - Terminal 3	24	composite	OHE consultants	University of Waterloo	Illumina MiSeq	Wastewater viral particles captured using ceres microbiome A magnetic beads, extracted with RNEasy mini kit (Qiagen). Lunascript RT supermix (NEB) and PCR amplified using Q5 2x Mastermix (NEB) and ARTIC V4 primers. Library prep using Illumina DNA prep kit.	86	699.32	306	30.4611
A3-1170	2022-09-22	Canada: Mississauga	Toronto Pearson International Airport - Terminal 3	24	composite	OHE consultants	University of Waterloo	Illumina MiSeq	Wastewater viral particles captured using ceres microbiome A magnetic beads, extracted with RNEasy mini kit (Qiagen). Lunascript RT supermix (NEB) and PCR amplified using Q5 2x Mastermix (NEB) and ARTIC V4 primers. Library prep using Illumina DNA prep kit.	67	560.21	199	32.5027
A3-1171	2022-09-23	Canada: Mississauga	Toronto Pearson International Airport - Terminal 3	24	composite	OHE consultants	University of Waterloo	Illumina MiSeq	Wastewater viral particles captured using ceres microbiome A magnetic beads, extracted with RNEasy mini kit (Qiagen). Lunascript RT supermix (NEB) and PCR amplified using Q5 2x Mastermix (NEB) and ARTIC V4 primers. Library prep using Illumina DNA prep kit.	65	490.28	290	31.5564
A3-1172	2022-09-26	Canada: Mississauga	Toronto Pearson International Airport - Terminal 3	24	composite	OHE consultants	University of Waterloo	Illumina MiSeq	Wastewater viral particles captured using ceres microbiome A magnetic beads, extracted with RNEasy mini kit (Qiagen). Lunascript RT supermix (NEB) and PCR amplified using Q5 2x Mastermix (NEB) and ARTIC V4 primers. Library prep using Illumina DNA prep kit.	69	1463.66	643	28.7958
A3-1173	2022-09-27	Canada: Mississauga	Toronto Pearson International Airport - Terminal 3	24	composite	OHE consultants	University of Waterloo	Illumina MiSeq	Wastewater viral particles captured using ceres microbiome A magnetic beads, extracted with RNEasy mini kit (Qiagen). Lunascript RT supermix (NEB) and PCR amplified using Q5 2x Mastermix (NEB) and ARTIC V4 primers. Library prep using Illumina DNA prep kit.	92	1022.15	685	29.9378
A3-1174	2022-09-28	Canada: Mississauga	Toronto Pearson International Airport - Terminal 3	24	composite	OHE consultants	University of Waterloo	Illumina MiSeq	Wastewater viral particles captured using ceres microbiome A magnetic beads, extracted with RNEasy mini kit (Qiagen). Lunascript RT supermix (NEB) and PCR amplified using Q5 2x Mastermix (NEB) and ARTIC V4 primers. Library prep using Illumina DNA prep kit.	90	536.68	258	30.7727
A3-1175	2022-09-29	Canada: Mississauga	Toronto Pearson International Airport - Terminal 3	24	composite	OHE consultants	University of Waterloo	Illumina MiSeq	Wastewater viral particles captured using ceres microbiome A magnetic beads, extracted with RNEasy mini kit (Qiagen). Lunascript RT supermix (NEB) and PCR amplified using Q5 2x Mastermix (NEB) and ARTIC V4 primers. Library prep using Illumina DNA prep kit.	95	3668.6	3087	28.7075
A3-1176	2022-09-30	Canada: Mississauga	Toronto Pearson International Airport - Terminal 3	24	composite	OHE consultants	University of Waterloo	Illumina MiSeq	Wastewater viral particles captured using ceres microbiome A magnetic beads, extracted with RNEasy mini kit (Qiagen). Lunascript RT supermix (NEB) and PCR amplified using Q5 2x Mastermix (NEB) and ARTIC V4 primers. Library prep using Illumina DNA prep kit.	63	2197.95	954	29.5416
A3-1178	2022-10-02	Canada: Mississauga	Toronto Pearson International Airport - Terminal 3	24	composite	OHE consultants	University of Waterloo	Illumina MiSeq	Wastewater viral particles captured using ceres microbiome A magnetic beads, extracted with RNEasy mini kit (Qiagen). Lunascript RT supermix (NEB) and PCR amplified using Q5 2x Mastermix (NEB) and ARTIC V4 primers. Library prep using Illumina DNA prep kit.	58	1103.85	291	30.7231
A3-1177	2022-10-03	Canada: Mississauga	Toronto Pearson International Airport - Terminal 3	24	composite	OHE consultants	University of Waterloo	Illumina MiSeq	Wastewater viral particles captured using ceres microbiome A magnetic beads, extracted with RNEasy mini kit (Qiagen). Lunascript RT supermix (NEB) and PCR amplified using Q5 2x Mastermix (NEB) and ARTIC V4 primers. Library prep using Illumina DNA prep kit.	40	1368.08	280	29.6677
A3-1179	2022-10-05	Canada: Mississauga	Toronto Pearson International Airport - Terminal 3	24	composite	OHE consultants	University of Waterloo	Illumina MiSeq	Wastewater viral particles captured using ceres microbiome A magnetic beads, extracted with RNEasy mini kit (Qiagen). Lunascript RT supermix (NEB) and PCR amplified using Q5 2x Mastermix (NEB) and ARTIC V4 primers. Library prep using Illumina DNA prep kit.	86	1581.21	873	30.0716
A3-1180	2022-10-06	Canada: Mississauga	Toronto Pearson International Airport - Terminal 3	24	composite	OHE consultants	University of Waterloo	Illumina MiSeq	Wastewater viral particles captured using ceres microbiome A magnetic beads, extracted with RNEasy mini kit (Qiagen). Lunascript RT supermix (NEB) and PCR amplified using Q5 2x Mastermix (NEB) and ARTIC V4 primers. Library prep using Illumina DNA prep kit.	75	1735	957	30.9007
A3-1181	2022-10-07	Canada: Mississauga	Toronto Pearson International Airport - Terminal 3	24	composite	OHE consultants	University of Waterloo	Illumina MiSeq	Wastewater viral particles captured using ceres microbiome A magnetic beads, extracted with RNEasy mini kit (Qiagen). Lunascript RT supermix (NEB) and PCR amplified using Q5 2x Mastermix (NEB) and ARTIC V4 primers. Library prep using Illumina DNA prep kit.	81	1036.29	597	31.1125
A3-1182	2022-10-11	Canada: Mississauga	Toronto Pearson International Airport - Terminal 3	24	composite	OHE consultants	University of Waterloo	Illumina MiSeq	Wastewater viral particles captured using ceres microbiome A magnetic beads, extracted with RNEasy mini kit (Qiagen). Lunascript RT supermix (NEB) and PCR amplified using Q5 2x Mastermix (NEB) and ARTIC V4 primers. Library prep using Illumina DNA prep kit.	89	1569.87	856	30.2823
A3-1183	2022-10-12	Canada: Mississauga	Toronto Pearson International Airport - Terminal 3	24	composite	OHE consultants	University of Waterloo	Illumina MiSeq	Wastewater viral particles captured using ceres microbiome A magnetic beads, extracted with RNEasy mini kit (Qiagen). Lunascript RT supermix (NEB) and PCR amplified using Q5 2x Mastermix (NEB) and ARTIC V4 primers. Library prep using Illumina DNA prep kit.	95	1843.44	1155	29.988
A3-1184	2022-10-13	Canada: Mississauga	Toronto Pearson International Airport - Terminal 3	24	composite	OHE consultants	University of Waterloo	Illumina MiSeq	Wastewater viral particles captured using ceres microbiome A magnetic beads, extracted with RNEasy mini kit (Qiagen). Lunascript RT supermix (NEB) and PCR amplified using Q5 2x Mastermix (NEB) and ARTIC V4 primers. Library prep using Illumina DNA prep kit.	78	3114.13	2010	30.9509
A3-1185	2022-10-14	Canada: Mississauga	Toronto Pearson International Airport - Terminal 3	24	composite	OHE consultants	University of Waterloo	Illumina MiSeq	Wastewater viral particles captured using ceres microbiome A magnetic beads, extracted with RNEasy mini kit (Qiagen). Lunascript RT supermix (NEB) and PCR amplified using Q5 2x Mastermix (NEB) and ARTIC V4 primers. Library prep using Illumina DNA prep kit.	83	1705.42	851	30.9314
A3-1186	2022-10-17	Canada: Mississauga	Toronto Pearson International Airport - Terminal 3	24	composite	OHE consultants	University of Waterloo	Illumina MiSeq	Wastewater viral particles captured using ceres microbiome A magnetic beads, extracted with RNEasy mini kit (Qiagen). Lunascript RT supermix (NEB) and PCR amplified using Q5 2x Mastermix (NEB) and ARTIC V4 primers. Library prep using Illumina DNA prep kit.	87	2639.14	1598	30.9698
A3-1187	2022-10-18	Canada: Mississauga	Toronto Pearson International Airport - Terminal 3	24	composite	OHE consultants	University of Waterloo	Illumina MiSeq	Wastewater viral particles captured using ceres microbiome A magnetic beads, extracted with RNEasy mini kit (Qiagen). Lunascript RT supermix (NEB) and PCR amplified using Q5 2x Mastermix (NEB) and ARTIC V4 primers. Library prep using Illumina DNA prep kit.	93	1653.15	966	28.2329
A3-1188	2022-10-19	Canada: Mississauga	Toronto Pearson International Airport - Terminal 3	24	composite	OHE consultants	University of Waterloo	Illumina MiSeq	Wastewater viral particles captured using ceres microbiome A magnetic beads, extracted with RNEasy mini kit (Qiagen). Lunascript RT supermix (NEB) and PCR amplified using Q5 2x Mastermix (NEB) and ARTIC V4 primers. Library prep using Illumina DNA prep kit.	96	1961.09	1448	30.2002
A3-1189	2022-10-20	Canada: Mississauga	Toronto Pearson International Airport - Terminal 3	24	composite	OHE consultants	University of Waterloo	Illumina MiSeq	Wastewater viral particles captured using ceres microbiome A magnetic beads, extracted with RNEasy mini kit (Qiagen). Lunascript RT supermix (NEB) and PCR amplified using Q5 2x Mastermix (NEB) and ARTIC V4 primers. Library prep using Illumina DNA prep kit.	92	968.78	668	29.9433
A3-1190	2022-10-21	Canada: Mississauga	Toronto Pearson International Airport - Terminal 3	24	composite	OHE consultants	University of Waterloo	Illumina MiSeq	Wastewater viral particles captured using ceres microbiome A magnetic beads, extracted with RNEasy mini kit (Qiagen). Lunascript RT supermix (NEB) and PCR amplified using Q5 2x Mastermix (NEB) and ARTIC V4 primers. Library prep using Illumina DNA prep kit.	82	259.07	141	30.3865
A3-1191	2022-10-24	Canada: Mississauga	Toronto Pearson International Airport - Terminal 3	24	composite	OHE consultants	University of Waterloo	Illumina MiSeq	Wastewater viral particles captured using ceres microbiome A magnetic beads, extracted with RNEasy mini kit (Qiagen). Lunascript RT supermix (NEB) and PCR amplified using Q5 2x Mastermix (NEB) and ARTIC V4 primers. Library prep using Illumina DNA prep kit.	55	433.11	214	33.3637
A3-1192	2022-10-25	Canada: Mississauga	Toronto Pearson International Airport - Terminal 3	24	composite	OHE consultants	University of Waterloo	Illumina MiSeq	Wastewater viral particles captured using ceres microbiome A magnetic beads, extracted with RNEasy mini kit (Qiagen). Lunascript RT supermix (NEB) and PCR amplified using Q5 2x Mastermix (NEB) and ARTIC V4 primers. Library prep using Illumina DNA prep kit.	85	985.13	485	30.9823
A3-1193	2022-10-26	Canada: Mississauga	Toronto Pearson International Airport - Terminal 3	24	composite	OHE consultants	University of Waterloo	Illumina MiSeq	Wastewater viral particles captured using ceres microbiome A magnetic beads, extracted with RNEasy mini kit (Qiagen). Lunascript RT supermix (NEB) and PCR amplified using Q5 2x Mastermix (NEB) and ARTIC V4 primers. Library prep using Illumina DNA prep kit.	83	1587.93	897	31.338
A3-1195	2022-10-28	Canada: Mississauga	Toronto Pearson International Airport - Terminal 3	24	composite	OHE consultants	University of Waterloo	Illumina MiSeq	Wastewater viral particles captured using ceres microbiome A magnetic beads, extracted with RNEasy mini kit (Qiagen). Lunascript RT supermix (NEB) and PCR amplified using Q5 2x Mastermix (NEB) and ARTIC V4 primers. Library prep using Illumina DNA prep kit.	86	3017.36	1967	31.3644
A3-1196	2022-10-31	Canada: Mississauga	Toronto Pearson International Airport - Terminal 3	24	composite	OHE consultants	University of Waterloo	Illumina MiSeq	Wastewater viral particles captured using ceres microbiome A magnetic beads, extracted with RNEasy mini kit (Qiagen). Lunascript RT supermix (NEB) and PCR amplified using Q5 2x Mastermix (NEB) and ARTIC V4 primers. Library prep using Illumina DNA prep kit.	70	1105.57	358	30.9309
A3-1197	2022-11-01	Canada: Mississauga	Toronto Pearson International Airport - Terminal 3	24	composite	OHE consultants	University of Waterloo	Illumina MiSeq	Wastewater viral particles captured using ceres microbiome A magnetic beads, extracted with RNEasy mini kit (Qiagen). Lunascript RT supermix (NEB) and PCR amplified using Q5 2x Mastermix (NEB) and ARTIC V4 primers. Library prep using Illumina DNA prep kit.	64	917.39	287	31.373
A3-1198	2022-11-02	Canada: Mississauga	Toronto Pearson International Airport - Terminal 3	24	composite	OHE consultants	University of Waterloo	Illumina MiSeq	Wastewater viral particles captured using ceres microbiome A magnetic beads, extracted with RNEasy mini kit (Qiagen). Lunascript RT supermix (NEB) and PCR amplified using Q5 2x Mastermix (NEB) and ARTIC V4 primers. Library prep using Illumina DNA prep kit.	79	2314.67	1298	31.6484
A3-1199	2022-11-03	Canada: Mississauga	Toronto Pearson International Airport - Terminal 3	24	composite	OHE consultants	University of Waterloo	Illumina MiSeq	Wastewater viral particles captured using ceres microbiome A magnetic beads, extracted with RNEasy mini kit (Qiagen). Lunascript RT supermix (NEB) and PCR amplified using Q5 2x Mastermix (NEB) and ARTIC V4 primers. Library prep using Illumina DNA prep kit.	92	3040.09	2293.5	31.0446
A3-1200	2022-11-04	Canada: Mississauga	Toronto Pearson International Airport - Terminal 3	24	composite	OHE consultants	University of Waterloo	Illumina MiSeq	Wastewater viral particles captured using ceres microbiome A magnetic beads, extracted with RNEasy mini kit (Qiagen). Lunascript RT supermix (NEB) and PCR amplified using Q5 2x Mastermix (NEB) and ARTIC V4 primers. Library prep using Illumina DNA prep kit.	66	2402.33	1010	30.2442
A3-1201	2022-11-07	Canada: Mississauga	Toronto Pearson International Airport - Terminal 3	24	composite	OHE consultants	University of Waterloo	Illumina MiSeq	Wastewater viral particles captured using ceres microbiome A magnetic beads, extracted with RNEasy mini kit (Qiagen). Lunascript RT supermix (NEB) and PCR amplified using Q5 2x Mastermix (NEB) and ARTIC V4 primers. Library prep using Illumina DNA prep kit.	88	2473.78	1216	30.846
A3-1202	2022-11-08	Canada: Mississauga	Toronto Pearson International Airport - Terminal 3	24	composite	OHE consultants	University of Waterloo	Illumina MiSeq	Wastewater viral particles captured using ceres microbiome A magnetic beads, extracted with RNEasy mini kit (Qiagen). Lunascript RT supermix (NEB) and PCR amplified using Q5 2x Mastermix (NEB) and ARTIC V4 primers. Library prep using Illumina DNA prep kit.	94	3000.4	1992	30.9124
A3-1203	2022-11-09	Canada: Mississauga	Toronto Pearson International Airport - Terminal 3	24	composite	OHE consultants	University of Waterloo	Illumina MiSeq	Wastewater viral particles captured using ceres microbiome A magnetic beads, extracted with RNEasy mini kit (Qiagen). Lunascript RT supermix (NEB) and PCR amplified using Q5 2x Mastermix (NEB) and ARTIC V4 primers. Library prep using Illumina DNA prep kit.	82	2165.26	1123.5	30.5597
A3-1204	2022-11-10	Canada: Mississauga	Toronto Pearson International Airport - Terminal 3	24	composite	OHE consultants	University of Waterloo	Illumina MiSeq	Wastewater viral particles captured using ceres microbiome A magnetic beads, extracted with RNEasy mini kit (Qiagen). Lunascript RT supermix (NEB) and PCR amplified using Q5 2x Mastermix (NEB) and ARTIC V4 primers. Library prep using Illumina DNA prep kit.	40	977.37	246.5	33.1555
A3-1205	2022-11-11	Canada: Mississauga	Toronto Pearson International Airport - Terminal 3	24	composite	OHE consultants	University of Waterloo	Illumina MiSeq	Wastewater viral particles captured using ceres microbiome A magnetic beads, extracted with RNEasy mini kit (Qiagen). Lunascript RT supermix (NEB) and PCR amplified using Q5 2x Mastermix (NEB) and ARTIC V4 primers. Library prep using Illumina DNA prep kit.	60	162.13	66	30.5028
A3-1207	2022-11-15	Canada: Mississauga	Toronto Pearson International Airport - Terminal 3	24	composite	OHE consultants	University of Waterloo	Illumina MiSeq	Wastewater viral particles captured using ceres microbiome A magnetic beads, extracted with RNEasy mini kit (Qiagen). Lunascript RT supermix (NEB) and PCR amplified using Q5 2x Mastermix (NEB) and ARTIC V4 primers. Library prep using Illumina DNA prep kit.	62	420.54	147	29.8336
A3-1208	2022-11-16	Canada: Mississauga	Toronto Pearson International Airport - Terminal 3	24	composite	OHE consultants	University of Waterloo	Illumina MiSeq	Wastewater viral particles captured using ceres microbiome A magnetic beads, extracted with RNEasy mini kit (Qiagen). Lunascript RT supermix (NEB) and PCR amplified using Q5 2x Mastermix (NEB) and ARTIC V4 primers. Library prep using Illumina DNA prep kit.	72	918.05	407	30.7542
A3-1209	2022-11-17	Canada: Mississauga	Toronto Pearson International Airport - Terminal 3	24	composite	OHE consultants	University of Waterloo	Illumina MiSeq	Wastewater viral particles captured using ceres microbiome A magnetic beads, extracted with RNEasy mini kit (Qiagen). Lunascript RT supermix (NEB) and PCR amplified using Q5 2x Mastermix (NEB) and ARTIC V4 primers. Library prep using Illumina DNA prep kit.	89	1889.85	795	31.7062
A3-1210	2022-11-18	Canada: Mississauga	Toronto Pearson International Airport - Terminal 3	24	composite	OHE consultants	University of Waterloo	Illumina MiSeq	Wastewater viral particles captured using ceres microbiome A magnetic beads, extracted with RNEasy mini kit (Qiagen). Lunascript RT supermix (NEB) and PCR amplified using Q5 2x Mastermix (NEB) and ARTIC V4 primers. Library prep using Illumina DNA prep kit.	59	1424.03	403	32.1852
A3-1211	2022-11-21	Canada: Mississauga	Toronto Pearson International Airport - Terminal 3	24	composite	OHE consultants	University of Waterloo	Illumina MiSeq	Wastewater viral particles captured using ceres microbiome A magnetic beads, extracted with RNEasy mini kit (Qiagen). Lunascript RT supermix (NEB) and PCR amplified using Q5 2x Mastermix (NEB) and ARTIC V4 primers. Library prep using Illumina DNA prep kit.	48	537.65	102	31.8941
A3-1212	2022-11-22	Canada: Mississauga	Toronto Pearson International Airport - Terminal 3	24	composite	OHE consultants	University of Waterloo	Illumina MiSeq	Wastewater viral particles captured using ceres microbiome A magnetic beads, extracted with RNEasy mini kit (Qiagen). Lunascript RT supermix (NEB) and PCR amplified using Q5 2x Mastermix (NEB) and ARTIC V4 primers. Library prep using Illumina DNA prep kit.	76	460.59	153	31.1202
A3-1213	2022-11-23	Canada: Mississauga	Toronto Pearson International Airport - Terminal 3	24	composite	OHE consultants	University of Waterloo	Illumina MiSeq	Wastewater viral particles captured using ceres microbiome A magnetic beads, extracted with RNEasy mini kit (Qiagen). Lunascript RT supermix (NEB) and PCR amplified using Q5 2x Mastermix (NEB) and ARTIC V4 primers. Library prep using Illumina DNA prep kit.	70	413.61	133	31.3275
A3-1214	2022-11-24	Canada: Mississauga	Toronto Pearson International Airport - Terminal 3	24	composite	OHE consultants	University of Waterloo	Illumina MiSeq	Wastewater viral particles captured using ceres microbiome A magnetic beads, extracted with RNEasy mini kit (Qiagen). Lunascript RT supermix (NEB) and PCR amplified using Q5 2x Mastermix (NEB) and ARTIC V4 primers. Library prep using Illumina DNA prep kit.	94	1053.54	379	29.8726
A3-1215	2022-11-25	Canada: Mississauga	Toronto Pearson International Airport - Terminal 3	24	composite	OHE consultants	University of Waterloo	Illumina MiSeq	Wastewater viral particles captured using ceres microbiome A magnetic beads, extracted with RNEasy mini kit (Qiagen). Lunascript RT supermix (NEB) and PCR amplified using Q5 2x Mastermix (NEB) and ARTIC V4 primers. Library prep using Illumina DNA prep kit.	81	1862	815	29.8798
A3-1216	2022-11-28	Canada: Mississauga	Toronto Pearson International Airport - Terminal 3	24	composite	OHE consultants	University of Waterloo	Illumina MiSeq	Wastewater viral particles captured using ceres microbiome A magnetic beads, extracted with RNEasy mini kit (Qiagen). Lunascript RT supermix (NEB) and PCR amplified using Q5 2x Mastermix (NEB) and ARTIC V4 primers. Library prep using Illumina DNA prep kit.	86	1983.94	949	28.8952
A3-1217	2022-11-29	Canada: Mississauga	Toronto Pearson International Airport - Terminal 3	24	composite	OHE consultants	University of Waterloo	Illumina MiSeq	Wastewater viral particles captured using ceres microbiome A magnetic beads, extracted with RNEasy mini kit (Qiagen). Lunascript RT supermix (NEB) and PCR amplified using Q5 2x Mastermix (NEB) and ARTIC V4 primers. Library prep using Illumina DNA prep kit.	76	1902.09	594	29.5383
A3-1218	2022-11-30	Canada: Mississauga	Toronto Pearson International Airport - Terminal 3	24	composite	OHE consultants	University of Waterloo	Illumina MiSeq	Wastewater viral particles captured using ceres microbiome A magnetic beads, extracted with RNEasy mini kit (Qiagen). Lunascript RT supermix (NEB) and PCR amplified using Q5 2x Mastermix (NEB) and ARTIC V4 primers. Library prep using Illumina DNA prep kit.	78	1930.85	976	29.8338
A3-1219	2022-12-01	Canada: Mississauga	Toronto Pearson International Airport - Terminal 3	24	composite	OHE consultants	University of Waterloo	Illumina MiSeq	Wastewater viral particles captured using ceres microbiome A magnetic beads, extracted with RNEasy mini kit (Qiagen). Lunascript RT supermix (NEB) and PCR amplified using Q5 2x Mastermix (NEB) and ARTIC V4 primers. Library prep using Illumina DNA prep kit.	73	2896.54	1818.5	33.5177
A3-1220	2022-12-02	Canada: Mississauga	Toronto Pearson International Airport - Terminal 3	24	composite	OHE consultants	University of Waterloo	Illumina MiSeq	Wastewater viral particles captured using ceres microbiome A magnetic beads, extracted with RNEasy mini kit (Qiagen). Lunascript RT supermix (NEB) and PCR amplified using Q5 2x Mastermix (NEB) and ARTIC V4 primers. Library prep using Illumina DNA prep kit.	82	2453.56	1256	31.0868
A3-1221	2022-12-05	Canada: Mississauga	Toronto Pearson International Airport - Terminal 3	24	composite	OHE consultants	University of Waterloo	Illumina MiSeq	Wastewater viral particles captured using ceres microbiome A magnetic beads, extracted with RNEasy mini kit (Qiagen). Lunascript RT supermix (NEB) and PCR amplified using Q5 2x Mastermix (NEB) and ARTIC V4 primers. Library prep using Illumina DNA prep kit.	62	1981.05	824	32.2994
A3-1222	2022-12-06	Canada: Mississauga	Toronto Pearson International Airport - Terminal 3	24	composite	OHE consultants	University of Waterloo	Illumina MiSeq	Wastewater viral particles captured using ceres microbiome A magnetic beads, extracted with RNEasy mini kit (Qiagen). Lunascript RT supermix (NEB) and PCR amplified using Q5 2x Mastermix (NEB) and ARTIC V4 primers. Library prep using Illumina DNA prep kit.	85	509.73	286	31.8713
A3-1223	2022-12-07	Canada: Mississauga	Toronto Pearson International Airport - Terminal 3	24	composite	OHE consultants	University of Waterloo	Illumina MiSeq	Wastewater viral particles captured using ceres microbiome A magnetic beads, extracted with RNEasy mini kit (Qiagen). Lunascript RT supermix (NEB) and PCR amplified using Q5 2x Mastermix (NEB) and ARTIC V4 primers. Library prep using Illumina DNA prep kit.	95	1695.57	1029	31.8729
A3-1224	2022-12-08	Canada: Mississauga	Toronto Pearson International Airport - Terminal 3	24	composite	OHE consultants	University of Waterloo	Illumina MiSeq	Wastewater viral particles captured using ceres microbiome A magnetic beads, extracted with RNEasy mini kit (Qiagen). Lunascript RT supermix (NEB) and PCR amplified using Q5 2x Mastermix (NEB) and ARTIC V4 primers. Library prep using Illumina DNA prep kit.	93	2719.46	1758	30.298
A3-1225	2022-12-09	Canada: Mississauga	Toronto Pearson International Airport - Terminal 3	24	composite	OHE consultants	University of Waterloo	Illumina MiSeq	Wastewater viral particles captured using ceres microbiome A magnetic beads, extracted with RNEasy mini kit (Qiagen). Lunascript RT supermix (NEB) and PCR amplified using Q5 2x Mastermix (NEB) and ARTIC V4 primers. Library prep using Illumina DNA prep kit.	91	1938.32	1201	32.0008
A3-1226	2022-12-12	Canada: Mississauga	Toronto Pearson International Airport - Terminal 3	24	composite	OHE consultants	University of Waterloo	Illumina MiSeq	Wastewater viral particles captured using ceres microbiome A magnetic beads, extracted with RNEasy mini kit (Qiagen). Lunascript RT supermix (NEB) and PCR amplified using Q5 2x Mastermix (NEB) and ARTIC V4 primers. Library prep using Illumina DNA prep kit.	92	1950.82	1059	31.4891
A3-1227	2022-12-13	Canada: Mississauga	Toronto Pearson International Airport - Terminal 3	24	composite	OHE consultants	University of Waterloo	Illumina MiSeq	Wastewater viral particles captured using ceres microbiome A magnetic beads, extracted with RNEasy mini kit (Qiagen). Lunascript RT supermix (NEB) and PCR amplified using Q5 2x Mastermix (NEB) and ARTIC V4 primers. Library prep using Illumina DNA prep kit.	78	1201.05	455	30.8796
A3-1228	2022-12-14	Canada: Mississauga	Toronto Pearson International Airport - Terminal 3	24	composite	OHE consultants	University of Waterloo	Illumina MiSeq	Wastewater viral particles captured using ceres microbiome A magnetic beads, extracted with RNEasy mini kit (Qiagen). Lunascript RT supermix (NEB) and PCR amplified using Q5 2x Mastermix (NEB) and ARTIC V4 primers. Library prep using Illumina DNA prep kit.	93	725.01	428	29.7138
A3-1229	2022-12-15	Canada: Mississauga	Toronto Pearson International Airport - Terminal 3	24	composite	OHE consultants	University of Waterloo	Illumina MiSeq	Wastewater viral particles captured using ceres microbiome A magnetic beads, extracted with RNEasy mini kit (Qiagen). Lunascript RT supermix (NEB) and PCR amplified using Q5 2x Mastermix (NEB) and ARTIC V4 primers. Library prep using Illumina DNA prep kit.	79	2506.28	1153	30.0131
A3-1230	2022-12-16	Canada: Mississauga	Toronto Pearson International Airport - Terminal 3	24	composite	OHE consultants	University of Waterloo	Illumina MiSeq	Wastewater viral particles captured using ceres microbiome A magnetic beads, extracted with RNEasy mini kit (Qiagen). Lunascript RT supermix (NEB) and PCR amplified using Q5 2x Mastermix (NEB) and ARTIC V4 primers. Library prep using Illumina DNA prep kit.	92	2628.49	1739	28.6863
A3-1231	2022-12-19	Canada: Mississauga	Toronto Pearson International Airport - Terminal 3	24	composite	OHE consultants	University of Waterloo	Illumina MiSeq	Wastewater viral particles captured using ceres microbiome A magnetic beads, extracted with RNEasy mini kit (Qiagen). Lunascript RT supermix (NEB) and PCR amplified using Q5 2x Mastermix (NEB) and ARTIC V4 primers. Library prep using Illumina DNA prep kit.	84	2529.92	1326	31.8214
A3-1232	2022-12-20	Canada: Mississauga	Toronto Pearson International Airport - Terminal 3	24	composite	OHE consultants	University of Waterloo	Illumina MiSeq	Wastewater viral particles captured using ceres microbiome A magnetic beads, extracted with RNEasy mini kit (Qiagen). Lunascript RT supermix (NEB) and PCR amplified using Q5 2x Mastermix (NEB) and ARTIC V4 primers. Library prep using Illumina DNA prep kit.	89	817.85	368	29.2368
A3-1233	2022-12-21	Canada: Mississauga	Toronto Pearson International Airport - Terminal 3	24	composite	OHE consultants	University of Waterloo	Illumina MiSeq	Wastewater viral particles captured using ceres microbiome A magnetic beads, extracted with RNEasy mini kit (Qiagen). Lunascript RT supermix (NEB) and PCR amplified using Q5 2x Mastermix (NEB) and ARTIC V4 primers. Library prep using Illumina DNA prep kit.	77	1495.57	597	31.8356
A3-1234	2022-12-22	Canada: Mississauga	Toronto Pearson International Airport - Terminal 3	24	composite	OHE consultants	University of Waterloo	Illumina MiSeq	Wastewater viral particles captured using ceres microbiome A magnetic beads, extracted with RNEasy mini kit (Qiagen). Lunascript RT supermix (NEB) and PCR amplified using Q5 2x Mastermix (NEB) and ARTIC V4 primers. Library prep using Illumina DNA prep kit.	44	1023.65	202	31.2128
A3-1235	2022-12-23	Canada: Mississauga	Toronto Pearson International Airport - Terminal 3	24	composite	OHE consultants	University of Waterloo	Illumina MiSeq	Wastewater viral particles captured using ceres microbiome A magnetic beads, extracted with RNEasy mini kit (Qiagen). Lunascript RT supermix (NEB) and PCR amplified using Q5 2x Mastermix (NEB) and ARTIC V4 primers. Library prep using Illumina DNA prep kit.	60	801.09	22	30.3996
A3-1236	2023-01-03	Canada: Mississauga	Toronto Pearson International Airport - Terminal 3	24	composite	OHE consultants	University of Waterloo	Illumina MiSeq	Wastewater viral particles captured using ceres microbiome A magnetic beads, extracted with RNEasy mini kit (Qiagen). Lunascript RT supermix (NEB) and PCR amplified using Q5 2x Mastermix (NEB) and ARTIC V4 primers. Library prep using Illumina DNA prep kit.	96	2526.38	1684	28.7639
A3-1237	2023-01-04	Canada: Mississauga	Toronto Pearson International Airport - Terminal 3	24	composite	OHE consultants	University of Waterloo	Illumina MiSeq	Wastewater viral particles captured using ceres microbiome A magnetic beads, extracted with RNEasy mini kit (Qiagen). Lunascript RT supermix (NEB) and PCR amplified using Q5 2x Mastermix (NEB) and ARTIC V4 primers. Library prep using Illumina DNA prep kit.	89	2586.53	1530.5	29.9565
A3-1238	2023-01-05	Canada: Mississauga	Toronto Pearson International Airport - Terminal 3	24	composite	OHE consultants	University of Waterloo	Illumina MiSeq	Wastewater viral particles captured using ceres microbiome A magnetic beads, extracted with RNEasy mini kit (Qiagen). Lunascript RT supermix (NEB) and PCR amplified using Q5 2x Mastermix (NEB) and ARTIC V4 primers. Library prep using Illumina DNA prep kit.	86	1819.24	1076	29.45
A3-1239	2023-01-06	Canada: Mississauga	Toronto Pearson International Airport - Terminal 3	24	composite	OHE consultants	University of Waterloo	Illumina MiSeq	Wastewater viral particles captured using ceres microbiome A magnetic beads, extracted with RNEasy mini kit (Qiagen). Lunascript RT supermix (NEB) and PCR amplified using Q5 2x Mastermix (NEB) and ARTIC V4 primers. Library prep using Illumina DNA prep kit.	81	2100.14	1211	30.9712
A3-1240	2023-01-09	Canada: Mississauga	Toronto Pearson International Airport - Terminal 3	24	composite	OHE consultants	University of Waterloo	Illumina MiSeq	Wastewater viral particles captured using ceres microbiome A magnetic beads, extracted with RNEasy mini kit (Qiagen). Lunascript RT supermix (NEB) and PCR amplified using Q5 2x Mastermix (NEB) and ARTIC V4 primers. Library prep using Illumina DNA prep kit.	85	2626.2	1835.5	29.983
A3-1241	2023-01-10	Canada: Mississauga	Toronto Pearson International Airport - Terminal 3	24	composite	OHE consultants	University of Waterloo	Illumina MiSeq	Wastewater viral particles captured using ceres microbiome A magnetic beads, extracted with RNEasy mini kit (Qiagen). Lunascript RT supermix (NEB) and PCR amplified using Q5 2x Mastermix (NEB) and ARTIC V4 primers. Library prep using Illumina DNA prep kit.	90	1427.19	722	30.3995
A3-1242	2023-01-11	Canada: Mississauga	Toronto Pearson International Airport - Terminal 3	24	composite	OHE consultants	University of Waterloo	Illumina MiSeq	Wastewater viral particles captured using ceres microbiome A magnetic beads, extracted with RNEasy mini kit (Qiagen). Lunascript RT supermix (NEB) and PCR amplified using Q5 2x Mastermix (NEB) and ARTIC V4 primers. Library prep using Illumina DNA prep kit.	90	1669.55	734	29.3262
A3-1243	2023-01-12	Canada: Mississauga	Toronto Pearson International Airport - Terminal 3	24	composite	OHE consultants	University of Waterloo	Illumina MiSeq	Wastewater viral particles captured using ceres microbiome A magnetic beads, extracted with RNEasy mini kit (Qiagen). Lunascript RT supermix (NEB) and PCR amplified using Q5 2x Mastermix (NEB) and ARTIC V4 primers. Library prep using Illumina DNA prep kit.	83	847.85	503	29.8418
A3-1244	2023-01-13	Canada: Mississauga	Toronto Pearson International Airport - Terminal 3	24	composite	OHE consultants	University of Waterloo	Illumina MiSeq	Wastewater viral particles captured using ceres microbiome A magnetic beads, extracted with RNEasy mini kit (Qiagen). Lunascript RT supermix (NEB) and PCR amplified using Q5 2x Mastermix (NEB) and ARTIC V4 primers. Library prep using Illumina DNA prep kit.	79	1618.57	686	29.0023
A3-1245	2023-01-16	Canada: Mississauga	Toronto Pearson International Airport - Terminal 3	24	composite	OHE consultants	University of Waterloo	Illumina MiSeq	Wastewater viral particles captured using ceres microbiome A magnetic beads, extracted with RNEasy mini kit (Qiagen). Lunascript RT supermix (NEB) and PCR amplified using Q5 2x Mastermix (NEB) and ARTIC V4 primers. Library prep using Illumina DNA prep kit.	91	539.64	316	30.8464
A3-1246	2023-01-17	Canada: Mississauga	Toronto Pearson International Airport - Terminal 3	24	composite	OHE consultants	University of Waterloo	Illumina MiSeq	Wastewater viral particles captured using ceres microbiome A magnetic beads, extracted with RNEasy mini kit (Qiagen). Lunascript RT supermix (NEB) and PCR amplified using Q5 2x Mastermix (NEB) and ARTIC V4 primers. Library prep using Illumina DNA prep kit.	59	490.44	84	30.167
A3-1247	2023-01-18	Canada: Mississauga	Toronto Pearson International Airport - Terminal 3	24	composite	OHE consultants	University of Waterloo	Illumina MiSeq	Wastewater viral particles captured using ceres microbiome A magnetic beads, extracted with RNEasy mini kit (Qiagen). Lunascript RT supermix (NEB) and PCR amplified using Q5 2x Mastermix (NEB) and ARTIC V4 primers. Library prep using Illumina DNA prep kit.	73	1369.55	424	29.532
A3-1248	2023-01-19	Canada: Mississauga	Toronto Pearson International Airport - Terminal 3	24	composite	OHE consultants	University of Waterloo	Illumina MiSeq	Wastewater viral particles captured using ceres microbiome A magnetic beads, extracted with RNEasy mini kit (Qiagen). Lunascript RT supermix (NEB) and PCR amplified using Q5 2x Mastermix (NEB) and ARTIC V4 primers. Library prep using Illumina DNA prep kit.	87	773.6	538	31.083
A3-1249	2023-01-20	Canada: Mississauga	Toronto Pearson International Airport - Terminal 3	24	composite	OHE consultants	University of Waterloo	Illumina MiSeq	Wastewater viral particles captured using ceres microbiome A magnetic beads, extracted with RNEasy mini kit (Qiagen). Lunascript RT supermix (NEB) and PCR amplified using Q5 2x Mastermix (NEB) and ARTIC V4 primers. Library prep using Illumina DNA prep kit.	88	1711.34	892	30.2303
A3-1251	2023-01-24	Canada: Mississauga	Toronto Pearson International Airport - Terminal 3	24	composite	OHE consultants	University of Waterloo	Illumina MiSeq	Wastewater viral particles captured using ceres microbiome A magnetic beads, extracted with RNEasy mini kit (Qiagen). Lunascript RT supermix (NEB) and PCR amplified using Q5 2x Mastermix (NEB) and ARTIC V4 primers. Library prep using Illumina DNA prep kit.	90	489.53	319	31.8406
A3-1252	2023-01-25	Canada: Mississauga	Toronto Pearson International Airport - Terminal 3	24	composite	OHE consultants	University of Waterloo	Illumina MiSeq	Wastewater viral particles captured using ceres microbiome A magnetic beads, extracted with RNEasy mini kit (Qiagen). Lunascript RT supermix (NEB) and PCR amplified using Q5 2x Mastermix (NEB) and ARTIC V4 primers. Library prep using Illumina DNA prep kit.	89	902.06	410	32.5967
A3-1253	2023-01-26	Canada: Mississauga	Toronto Pearson International Airport - Terminal 3	24	composite	OHE consultants	University of Waterloo	Illumina MiSeq	Wastewater viral particles captured using ceres microbiome A magnetic beads, extracted with RNEasy mini kit (Qiagen). Lunascript RT supermix (NEB) and PCR amplified using Q5 2x Mastermix (NEB) and ARTIC V4 primers. Library prep using Illumina DNA prep kit.	72	2017.91	933	32.787
A3-1254	2023-01-27	Canada: Mississauga	Toronto Pearson International Airport - Terminal 3	24	composite	OHE consultants	University of Waterloo	Illumina MiSeq	Wastewater viral particles captured using ceres microbiome A magnetic beads, extracted with RNEasy mini kit (Qiagen). Lunascript RT supermix (NEB) and PCR amplified using Q5 2x Mastermix (NEB) and ARTIC V4 primers. Library prep using Illumina DNA prep kit.	96	2785.83	1930	32.2305
A3-1255	2023-01-30	Canada: Mississauga	Toronto Pearson International Airport - Terminal 3	24	composite	OHE consultants	University of Waterloo	Illumina MiSeq	Wastewater viral particles captured using ceres microbiome A magnetic beads, extracted with RNEasy mini kit (Qiagen). Lunascript RT supermix (NEB) and PCR amplified using Q5 2x Mastermix (NEB) and ARTIC V4 primers. Library prep using Illumina DNA prep kit.	97	2315.58	1771	31.2192
A3-1256	2023-01-31	Canada: Mississauga	Toronto Pearson International Airport - Terminal 3	24	composite	OHE consultants	University of Waterloo	Illumina MiSeq	Wastewater viral particles captured using ceres microbiome A magnetic beads, extracted with RNEasy mini kit (Qiagen). Lunascript RT supermix (NEB) and PCR amplified using Q5 2x Mastermix (NEB) and ARTIC V4 primers. Library prep using Illumina DNA prep kit.	63	1967.36	886.5	30.7841
A3-1257	2023-02-01	Canada: Mississauga	Toronto Pearson International Airport - Terminal 3	24	composite	OHE consultants	University of Waterloo	Illumina MiSeq	Wastewater viral particles captured using ceres microbiome A magnetic beads, extracted with RNEasy mini kit (Qiagen). Lunascript RT supermix (NEB) and PCR amplified using Q5 2x Mastermix (NEB) and ARTIC V4 primers. Library prep using Illumina DNA prep kit.	89	1039.65	543	31.8521
A3-1258	2023-02-02	Canada: Mississauga	Toronto Pearson International Airport - Terminal 3	24	composite	OHE consultants	University of Waterloo	Illumina MiSeq	Wastewater viral particles captured using ceres microbiome A magnetic beads, extracted with RNEasy mini kit (Qiagen). Lunascript RT supermix (NEB) and PCR amplified using Q5 2x Mastermix (NEB) and ARTIC V4 primers. Library prep using Illumina DNA prep kit.	88	408.6	295	31.8306
A3-1259	2023-02-03	Canada: Mississauga	Toronto Pearson International Airport - Terminal 3	24	composite	OHE consultants	University of Waterloo	Illumina MiSeq	Wastewater viral particles captured using ceres microbiome A magnetic beads, extracted with RNEasy mini kit (Qiagen). Lunascript RT supermix (NEB) and PCR amplified using Q5 2x Mastermix (NEB) and ARTIC V4 primers. Library prep using Illumina DNA prep kit.	69	2173.76	936	32.4655
A3-1260	2023-02-06	Canada: Mississauga	Toronto Pearson International Airport - Terminal 3	24	composite	OHE consultants	University of Waterloo	Illumina MiSeq	Wastewater viral particles captured using ceres microbiome A magnetic beads, extracted with RNEasy mini kit (Qiagen). Lunascript RT supermix (NEB) and PCR amplified using Q5 2x Mastermix (NEB) and ARTIC V4 primers. Library prep using Illumina DNA prep kit.	87	914.72	476	32.3188
A3-1261	2023-02-07	Canada: Mississauga	Toronto Pearson International Airport - Terminal 3	24	composite	OHE consultants	University of Waterloo	Illumina MiSeq	Wastewater viral particles captured using ceres microbiome A magnetic beads, extracted with RNEasy mini kit (Qiagen). Lunascript RT supermix (NEB) and PCR amplified using Q5 2x Mastermix (NEB) and ARTIC V4 primers. Library prep using Illumina DNA prep kit.	77	360.79	165	32.7323
A3-1262	2023-02-08	Canada: Mississauga	Toronto Pearson International Airport - Terminal 3	24	composite	OHE consultants	University of Waterloo	Illumina MiSeq	Wastewater viral particles captured using ceres microbiome A magnetic beads, extracted with RNEasy mini kit (Qiagen). Lunascript RT supermix (NEB) and PCR amplified using Q5 2x Mastermix (NEB) and ARTIC V4 primers. Library prep using Illumina DNA prep kit.	88	953.81	533	34.576
A3-1263	2023-02-09	Canada: Mississauga	Toronto Pearson International Airport - Terminal 3	24	composite	OHE consultants	University of Waterloo	Illumina MiSeq	Wastewater viral particles captured using ceres microbiome A magnetic beads, extracted with RNEasy mini kit (Qiagen). Lunascript RT supermix (NEB) and PCR amplified using Q5 2x Mastermix (NEB) and ARTIC V4 primers. Library prep using Illumina DNA prep kit.	97	2484.06	2022	28.6983
A3-1264	2023-02-10	Canada: Mississauga	Toronto Pearson International Airport - Terminal 3	24	composite	OHE consultants	University of Waterloo	Illumina MiSeq	Wastewater viral particles captured using ceres microbiome A magnetic beads, extracted with RNEasy mini kit (Qiagen). Lunascript RT supermix (NEB) and PCR amplified using Q5 2x Mastermix (NEB) and ARTIC V4 primers. Library prep using Illumina DNA prep kit.	96	3168.34	2604	30.9865
A3-1265	2023-02-13	Canada: Mississauga	Toronto Pearson International Airport - Terminal 3	24	composite	OHE consultants	University of Waterloo	Illumina MiSeq	Wastewater viral particles captured using ceres microbiome A magnetic beads, extracted with RNEasy mini kit (Qiagen). Lunascript RT supermix (NEB) and PCR amplified using Q5 2x Mastermix (NEB) and ARTIC V4 primers. Library prep using Illumina DNA prep kit.	95	2595.27	2000	31.1132
A3-1266	2023-02-14	Canada: Mississauga	Toronto Pearson International Airport - Terminal 3	24	composite	OHE consultants	University of Waterloo	Illumina MiSeq	Wastewater viral particles captured using ceres microbiome A magnetic beads, extracted with RNEasy mini kit (Qiagen). Lunascript RT supermix (NEB) and PCR amplified using Q5 2x Mastermix (NEB) and ARTIC V4 primers. Library prep using Illumina DNA prep kit.	97	1840.36	1287	30.1606
A3-1267	2023-02-15	Canada: Mississauga	Toronto Pearson International Airport - Terminal 3	24	composite	OHE consultants	University of Waterloo	Illumina MiSeq	Wastewater viral particles captured using ceres microbiome A magnetic beads, extracted with RNEasy mini kit (Qiagen). Lunascript RT supermix (NEB) and PCR amplified using Q5 2x Mastermix (NEB) and ARTIC V4 primers. Library prep using Illumina DNA prep kit.	97	2608.22	2172	31.1296
A3-1268	2023-02-16	Canada: Mississauga	Toronto Pearson International Airport - Terminal 3	24	composite	OHE consultants	University of Waterloo	Illumina MiSeq	Wastewater viral particles captured using ceres microbiome A magnetic beads, extracted with RNEasy mini kit (Qiagen). Lunascript RT supermix (NEB) and PCR amplified using Q5 2x Mastermix (NEB) and ARTIC V4 primers. Library prep using Illumina DNA prep kit.	91	2225.94	1510	32.333
A3-1269	2023-02-17	Canada: Mississauga	Toronto Pearson International Airport - Terminal 3	24	composite	OHE consultants	University of Waterloo	Illumina MiSeq	Wastewater viral particles captured using ceres microbiome A magnetic beads, extracted with RNEasy mini kit (Qiagen). Lunascript RT supermix (NEB) and PCR amplified using Q5 2x Mastermix (NEB) and ARTIC V4 primers. Library prep using Illumina DNA prep kit.	91	1660.01	1154	32.3345
A3-1270	2023-02-21	Canada: Mississauga	Toronto Pearson International Airport - Terminal 3	24	composite	OHE consultants	University of Waterloo	Illumina MiSeq	Wastewater viral particles captured using ceres microbiome A magnetic beads, extracted with RNEasy mini kit (Qiagen). Lunascript RT supermix (NEB) and PCR amplified using Q5 2x Mastermix (NEB) and ARTIC V4 primers. Library prep using Illumina DNA prep kit.	76	755.27	284	30.6074
A3-1271	2023-02-22	Canada: Mississauga	Toronto Pearson International Airport - Terminal 3	24	composite	OHE consultants	University of Waterloo	Illumina MiSeq	Wastewater viral particles captured using ceres microbiome A magnetic beads, extracted with RNEasy mini kit (Qiagen). Lunascript RT supermix (NEB) and PCR amplified using Q5 2x Mastermix (NEB) and ARTIC V4 primers. Library prep using Illumina DNA prep kit.	72	1046.79	308	32.0484
A3-1272	2023-02-23	Canada: Mississauga	Toronto Pearson International Airport - Terminal 3	24	composite	OHE consultants	University of Waterloo	Illumina MiSeq	Wastewater viral particles captured using ceres microbiome A magnetic beads, extracted with RNEasy mini kit (Qiagen). Lunascript RT supermix (NEB) and PCR amplified using Q5 2x Mastermix (NEB) and ARTIC V4 primers. Library prep using Illumina DNA prep kit.	86	1464.23	781	31.6262
A3-1273	2023-02-24	Canada: Mississauga	Toronto Pearson International Airport - Terminal 3	24	composite	OHE consultants	University of Waterloo	Illumina MiSeq	Wastewater viral particles captured using ceres microbiome A magnetic beads, extracted with RNEasy mini kit (Qiagen). Lunascript RT supermix (NEB) and PCR amplified using Q5 2x Mastermix (NEB) and ARTIC V4 primers. Library prep using Illumina DNA prep kit.	50	1079.08	170	31.9911
A3-1274	2023-02-27	Canada: Mississauga	Toronto Pearson International Airport - Terminal 3	24	composite	OHE consultants	University of Waterloo	Illumina MiSeq	Wastewater viral particles captured using ceres microbiome A magnetic beads, extracted with RNEasy mini kit (Qiagen). Lunascript RT supermix (NEB) and PCR amplified using Q5 2x Mastermix (NEB) and ARTIC V4 primers. Library prep using Illumina DNA prep kit.	81	1586.35	919	31.1383
A3-1275	2023-02-28	Canada: Mississauga	Toronto Pearson International Airport - Terminal 3	24	composite	OHE consultants	University of Waterloo	Illumina MiSeq	Wastewater viral particles captured using ceres microbiome A magnetic beads, extracted with RNEasy mini kit (Qiagen). Lunascript RT supermix (NEB) and PCR amplified using Q5 2x Mastermix (NEB) and ARTIC V4 primers. Library prep using Illumina DNA prep kit.	94	3108.06	2597	29.379
A3-1276	2023-03-01	Canada: Mississauga	Toronto Pearson International Airport - Terminal 3	24	composite	OHE consultants	University of Waterloo	Illumina MiSeq	Wastewater viral particles captured using ceres microbiome A magnetic beads, extracted with RNEasy mini kit (Qiagen). Lunascript RT supermix (NEB) and PCR amplified using Q5 2x Mastermix (NEB) and ARTIC V4 primers. Library prep using Illumina DNA prep kit.	85	2261.51	1214	29.3577
A3-1277	2023-03-02	Canada: Mississauga	Toronto Pearson International Airport - Terminal 3	24	composite	OHE consultants	University of Waterloo	Illumina MiSeq	Wastewater viral particles captured using ceres microbiome A magnetic beads, extracted with RNEasy mini kit (Qiagen). Lunascript RT supermix (NEB) and PCR amplified using Q5 2x Mastermix (NEB) and ARTIC V4 primers. Library prep using Illumina DNA prep kit.	94	2406.18	1703	30.7878
A3-1278	2023-03-03	Canada: Mississauga	Toronto Pearson International Airport - Terminal 3	24	composite	OHE consultants	University of Waterloo	Illumina MiSeq	Wastewater viral particles captured using ceres microbiome A magnetic beads, extracted with RNEasy mini kit (Qiagen). Lunascript RT supermix (NEB) and PCR amplified using Q5 2x Mastermix (NEB) and ARTIC V4 primers. Library prep using Illumina DNA prep kit.	88	1721.57	1042	31.7958
A3-1279	2023-03-06	Canada: Mississauga	Toronto Pearson International Airport - Terminal 3	24	composite	OHE consultants	University of Waterloo	Illumina MiSeq	Wastewater viral particles captured using ceres microbiome A magnetic beads, extracted with RNEasy mini kit (Qiagen). Lunascript RT supermix (NEB) and PCR amplified using Q5 2x Mastermix (NEB) and ARTIC V4 primers. Library prep using Illumina DNA prep kit.	84	1514.92	774	31.5762
A3-1280	2023-03-07	Canada: Mississauga	Toronto Pearson International Airport - Terminal 3	24	composite	OHE consultants	University of Waterloo	Illumina MiSeq	Wastewater viral particles captured using ceres microbiome A magnetic beads, extracted with RNEasy mini kit (Qiagen). Lunascript RT supermix (NEB) and PCR amplified using Q5 2x Mastermix (NEB) and ARTIC V4 primers. Library prep using Illumina DNA prep kit.	83	1521.1	526	31.4938
A3-1281	2023-03-08	Canada: Mississauga	Toronto Pearson International Airport - Terminal 3	24	composite	OHE consultants	University of Waterloo	Illumina MiSeq	Wastewater viral particles captured using ceres microbiome A magnetic beads, extracted with RNEasy mini kit (Qiagen). Lunascript RT supermix (NEB) and PCR amplified using Q5 2x Mastermix (NEB) and ARTIC V4 primers. Library prep using Illumina DNA prep kit.	90	2047.39	1262	28.5603
A3-1282	2023-03-09	Canada: Mississauga	Toronto Pearson International Airport - Terminal 3	24	composite	OHE consultants	University of Waterloo	Illumina MiSeq	Wastewater viral particles captured using ceres microbiome A magnetic beads, extracted with RNEasy mini kit (Qiagen). Lunascript RT supermix (NEB) and PCR amplified using Q5 2x Mastermix (NEB) and ARTIC V4 primers. Library prep using Illumina DNA prep kit.	80	877.3	279	32.5633
A3-1283	2023-03-10	Canada: Mississauga	Toronto Pearson International Airport - Terminal 3	24	composite	OHE consultants	University of Waterloo	Illumina MiSeq	Wastewater viral particles captured using ceres microbiome A magnetic beads, extracted with RNEasy mini kit (Qiagen). Lunascript RT supermix (NEB) and PCR amplified using Q5 2x Mastermix (NEB) and ARTIC V4 primers. Library prep using Illumina DNA prep kit.	67	421.28	106	33.5191
A3-1284	2023-03-13	Canada: Mississauga	Toronto Pearson International Airport - Terminal 3	24	composite	OHE consultants	University of Waterloo	Illumina MiSeq	Wastewater viral particles captured using ceres microbiome A magnetic beads, extracted with RNEasy mini kit (Qiagen). Lunascript RT supermix (NEB) and PCR amplified using Q5 2x Mastermix (NEB) and ARTIC V4 primers. Library prep using Illumina DNA prep kit.	67	678.88	184	32.5561
A3-1285	2023-03-14	Canada: Mississauga	Toronto Pearson International Airport - Terminal 3	24	composite	OHE consultants	University of Waterloo	Illumina MiSeq	Wastewater viral particles captured using ceres microbiome A magnetic beads, extracted with RNEasy mini kit (Qiagen). Lunascript RT supermix (NEB) and PCR amplified using Q5 2x Mastermix (NEB) and ARTIC V4 primers. Library prep using Illumina DNA prep kit.	94	1197.71	775	32.2189
A3-1286	2023-03-15	Canada: Mississauga	Toronto Pearson International Airport - Terminal 3	24	composite	OHE consultants	University of Waterloo	Illumina MiSeq	Wastewater viral particles captured using ceres microbiome A magnetic beads, extracted with RNEasy mini kit (Qiagen). Lunascript RT supermix (NEB) and PCR amplified using Q5 2x Mastermix (NEB) and ARTIC V4 primers. Library prep using Illumina DNA prep kit.	79	903.2	390	33.7748
A3-1287	2023-03-16	Canada: Mississauga	Toronto Pearson International Airport - Terminal 3	24	composite	OHE consultants	University of Waterloo	Illumina MiSeq	Wastewater viral particles captured using ceres microbiome A magnetic beads, extracted with RNEasy mini kit (Qiagen). Lunascript RT supermix (NEB) and PCR amplified using Q5 2x Mastermix (NEB) and ARTIC V4 primers. Library prep using Illumina DNA prep kit.	87	1969.49	888	30.8842
A3-1288	2023-03-17	Canada: Mississauga	Toronto Pearson International Airport - Terminal 3	24	composite	OHE consultants	University of Waterloo	Illumina MiSeq	Wastewater viral particles captured using ceres microbiome A magnetic beads, extracted with RNEasy mini kit (Qiagen). Lunascript RT supermix (NEB) and PCR amplified using Q5 2x Mastermix (NEB) and ARTIC V4 primers. Library prep using Illumina DNA prep kit.	94	3205.53	2232.5	32.2456
A3-1289	2023-03-20	Canada: Mississauga	Toronto Pearson International Airport - Terminal 3	24	composite	OHE consultants	University of Waterloo	Illumina MiSeq	Wastewater viral particles captured using ceres microbiome A magnetic beads, extracted with RNEasy mini kit (Qiagen). Lunascript RT supermix (NEB) and PCR amplified using Q5 2x Mastermix (NEB) and ARTIC V4 primers. Library prep using Illumina DNA prep kit.	82	581.33	236	32.3705
A3-1290	2023-03-21	Canada: Mississauga	Toronto Pearson International Airport - Terminal 3	24	composite	OHE consultants	University of Waterloo	Illumina MiSeq	Wastewater viral particles captured using ceres microbiome A magnetic beads, extracted with RNEasy mini kit (Qiagen). Lunascript RT supermix (NEB) and PCR amplified using Q5 2x Mastermix (NEB) and ARTIC V4 primers. Library prep using Illumina DNA prep kit.	88	279.87	190	32.6551
A3-1291	2023-03-22	Canada: Mississauga	Toronto Pearson International Airport - Terminal 3	24	composite	OHE consultants	University of Waterloo	Illumina MiSeq	Wastewater viral particles captured using ceres microbiome A magnetic beads, extracted with RNEasy mini kit (Qiagen). Lunascript RT supermix (NEB) and PCR amplified using Q5 2x Mastermix (NEB) and ARTIC V4 primers. Library prep using Illumina DNA prep kit.	88	291.83	202	33.3671
A3-1292	2023-03-23	Canada: Mississauga	Toronto Pearson International Airport - Terminal 3	24	composite	OHE consultants	University of Waterloo	Illumina MiSeq	Wastewater viral particles captured using ceres microbiome A magnetic beads, extracted with RNEasy mini kit (Qiagen). Lunascript RT supermix (NEB) and PCR amplified using Q5 2x Mastermix (NEB) and ARTIC V4 primers. Library prep using Illumina DNA prep kit.	93	6702.18	7950	28.8971
A3-1293	2023-03-24	Canada: Mississauga	Toronto Pearson International Airport - Terminal 3	24	composite	OHE consultants	University of Waterloo	Illumina MiSeq	Wastewater viral particles captured using ceres microbiome A magnetic beads, extracted with RNEasy mini kit (Qiagen). Lunascript RT supermix (NEB) and PCR amplified using Q5 2x Mastermix (NEB) and ARTIC V4 primers. Library prep using Illumina DNA prep kit.	94	6463.64	7932	28.808
A3-1294	2023-03-27	Canada: Mississauga	Toronto Pearson International Airport - Terminal 3	24	composite	OHE consultants	University of Waterloo	Illumina MiSeq	Wastewater viral particles captured using ceres microbiome A magnetic beads, extracted with RNEasy mini kit (Qiagen). Lunascript RT supermix (NEB) and PCR amplified using Q5 2x Mastermix (NEB) and ARTIC V4 primers. Library prep using Illumina DNA prep kit.	95	5954	7898	29.4712
A3-1295	2023-03-28	Canada: Mississauga	Toronto Pearson International Airport - Terminal 3	24	composite	OHE consultants	University of Waterloo	Illumina MiSeq	Wastewater viral particles captured using ceres microbiome A magnetic beads, extracted with RNEasy mini kit (Qiagen). Lunascript RT supermix (NEB) and PCR amplified using Q5 2x Mastermix (NEB) and ARTIC V4 primers. Library prep using Illumina DNA prep kit.	96	6021.2	7834	29.7842
A3-1296	2023-03-29	Canada: Mississauga	Toronto Pearson International Airport - Terminal 3	24	composite	OHE consultants	University of Waterloo	Illumina MiSeq	Wastewater viral particles captured using ceres microbiome A magnetic beads, extracted with RNEasy mini kit (Qiagen). Lunascript RT supermix (NEB) and PCR amplified using Q5 2x Mastermix (NEB) and ARTIC V4 primers. Library prep using Illumina DNA prep kit.	66	34.74	25	30.6291
A3-1297	2023-03-30	Canada: Mississauga	Toronto Pearson International Airport - Terminal 3	24	composite	OHE consultants	University of Waterloo	Illumina MiSeq	Wastewater viral particles captured using ceres microbiome A magnetic beads, extracted with RNEasy mini kit (Qiagen). Lunascript RT supermix (NEB) and PCR amplified using Q5 2x Mastermix (NEB) and ARTIC V4 primers. Library prep using Illumina DNA prep kit.	83	2626.33	1929	31.5908
A3-1298	2023-03-31	Canada: Mississauga	Toronto Pearson International Airport - Terminal 3	24	composite	OHE consultants	University of Waterloo	Illumina MiSeq	Wastewater viral particles captured using ceres microbiome A magnetic beads, extracted with RNEasy mini kit (Qiagen). Lunascript RT supermix (NEB) and PCR amplified using Q5 2x Mastermix (NEB) and ARTIC V4 primers. Library prep using Illumina DNA prep kit.	94	1810.07	1283	31.0662
A1-1001	2022-01-14	Canada: Mississauga	Toronto Pearson International Airport - Terminal 1	24	swab-composite	OHE consultants	University of Waterloo	Illumina MiSeq	Torpedo Sampler left in flow for 24hr, gauze stomached in PBS, ceres microbiome A magnetic beads, extracted with RNEasy mini kit (Qiagen). Lunascript RT supermix (NEB) and PCR amplified using Q5 2x Mastermix (NEB) and ARTIC V4 primers. Library prep using Illumina DNA prep kit.	84	2447.6	943	-
A1-1002	2022-01-19	Canada: Mississauga	Toronto Pearson International Airport - Terminal 1	24	swab-composite	OHE consultants	University of Waterloo	Illumina MiSeq	Torpedo Sampler left in flow for 24hr, gauze stomached in PBS, ceres microbiome A magnetic beads, extracted with RNEasy mini kit (Qiagen). Lunascript RT supermix (NEB) and PCR amplified using Q5 2x Mastermix (NEB) and ARTIC V4 primers. Library prep using Illumina DNA prep kit.	73	922.78	72	-
A1-1003	2022-01-20	Canada: Mississauga	Toronto Pearson International Airport - Terminal 1	24	swab-composite	OHE consultants	University of Waterloo	Illumina MiSeq	Torpedo Sampler left in flow for 24hr, gauze stomached in PBS, ceres microbiome A magnetic beads, extracted with RNEasy mini kit (Qiagen). Lunascript RT supermix (NEB) and PCR amplified using Q5 2x Mastermix (NEB) and ARTIC V4 primers. Library prep using Illumina DNA prep kit.	93	2486.63	1644	-
A1-1004	2022-01-21	Canada: Mississauga	Toronto Pearson International Airport - Terminal 1	24	swab-composite	OHE consultants	University of Waterloo	Illumina MiSeq	Torpedo Sampler left in flow for 24hr, gauze stomached in PBS, ceres microbiome A magnetic beads, extracted with RNEasy mini kit (Qiagen). Lunascript RT supermix (NEB) and PCR amplified using Q5 2x Mastermix (NEB) and ARTIC V4 primers. Library prep using Illumina DNA prep kit.	88	1971.01	183	36.773
A1-1005	2022-01-24	Canada: Mississauga	Toronto Pearson International Airport - Terminal 1	24	swab-composite	OHE consultants	University of Waterloo	Illumina MiSeq	Torpedo Sampler left in flow for 24hr, gauze stomached in PBS, ceres microbiome A magnetic beads, extracted with RNEasy mini kit (Qiagen). Lunascript RT supermix (NEB) and PCR amplified using Q5 2x Mastermix (NEB) and ARTIC V4 primers. Library prep using Illumina DNA prep kit.	86	1236.81	79	34.735
A1-1006	2022-01-25	Canada: Mississauga	Toronto Pearson International Airport - Terminal 1	24	swab-composite	OHE consultants	University of Waterloo	Illumina MiSeq	Torpedo Sampler left in flow for 24hr, gauze stomached in PBS, ceres microbiome A magnetic beads, extracted with RNEasy mini kit (Qiagen). Lunascript RT supermix (NEB) and PCR amplified using Q5 2x Mastermix (NEB) and ARTIC V4 primers. Library prep using Illumina DNA prep kit.	88	874.42	130	37.225
A1-1007	2022-01-26	Canada: Mississauga	Toronto Pearson International Airport - Terminal 1	24	swab-composite	OHE consultants	University of Waterloo	Illumina MiSeq	Torpedo Sampler left in flow for 24hr, gauze stomached in PBS, ceres microbiome A magnetic beads, extracted with RNEasy mini kit (Qiagen). Lunascript RT supermix (NEB) and PCR amplified using Q5 2x Mastermix (NEB) and ARTIC V4 primers. Library prep using Illumina DNA prep kit.	83	257.52	61	37.909
A1-1008	2022-01-27	Canada: Mississauga	Toronto Pearson International Airport - Terminal 1	24	swab-composite	OHE consultants	University of Waterloo	Illumina MiSeq	Torpedo Sampler left in flow for 24hr, gauze stomached in PBS, ceres microbiome A magnetic beads, extracted with RNEasy mini kit (Qiagen). Lunascript RT supermix (NEB) and PCR amplified using Q5 2x Mastermix (NEB) and ARTIC V4 primers. Library prep using Illumina DNA prep kit.	91	2064.17	924	35.263
A1-1009	2022-01-28	Canada: Mississauga	Toronto Pearson International Airport - Terminal 1	24	swab-composite	OHE consultants	University of Waterloo	Illumina MiSeq	Torpedo Sampler left in flow for 24hr, gauze stomached in PBS, ceres microbiome A magnetic beads, extracted with RNEasy mini kit (Qiagen). Lunascript RT supermix (NEB) and PCR amplified using Q5 2x Mastermix (NEB) and ARTIC V4 primers. Library prep using Illumina DNA prep kit.	73	119.38	51	37.816
A1-1010	2022-01-31	Canada: Mississauga	Toronto Pearson International Airport - Terminal 1	24	swab-composite	OHE consultants	University of Waterloo	Illumina MiSeq	Torpedo Sampler left in flow for 24hr, gauze stomached in PBS, ceres microbiome A magnetic beads, extracted with RNEasy mini kit (Qiagen). Lunascript RT supermix (NEB) and PCR amplified using Q5 2x Mastermix (NEB) and ARTIC V4 primers. Library prep using Illumina DNA prep kit.	57	28.48	14	>40
A1-1011	2022-02-01	Canada: Mississauga	Toronto Pearson International Airport - Terminal 1	24	swab-composite	OHE consultants	University of Waterloo	Illumina MiSeq	Torpedo Sampler left in flow for 24hr, gauze stomached in PBS, ceres microbiome A magnetic beads, extracted with RNEasy mini kit (Qiagen). Lunascript RT supermix (NEB) and PCR amplified using Q5 2x Mastermix (NEB) and ARTIC V4 primers. Library prep using Illumina DNA prep kit.	71	308.5	45	>40
A1-1012	2022-02-02	Canada: Mississauga	Toronto Pearson International Airport - Terminal 1	24	swab-composite	OHE consultants	University of Waterloo	Illumina MiSeq	Torpedo Sampler left in flow for 24hr, gauze stomached in PBS, ceres microbiome A magnetic beads, extracted with RNEasy mini kit (Qiagen). Lunascript RT supermix (NEB) and PCR amplified using Q5 2x Mastermix (NEB) and ARTIC V4 primers. Library prep using Illumina DNA prep kit.	42	1531.45	11	36.811
A1-1013	2022-02-03	Canada: Mississauga	Toronto Pearson International Airport - Terminal 1	24	swab-composite	OHE consultants	University of Waterloo	Illumina MiSeq	Torpedo Sampler left in flow for 24hr, gauze stomached in PBS, ceres microbiome A magnetic beads, extracted with RNEasy mini kit (Qiagen). Lunascript RT supermix (NEB) and PCR amplified using Q5 2x Mastermix (NEB) and ARTIC V4 primers. Library prep using Illumina DNA prep kit.	59	277.97	15	36.0627
A1-1014	2022-02-04	Canada: Mississauga	Toronto Pearson International Airport - Terminal 1	24	swab-composite	OHE consultants	University of Waterloo	Illumina MiSeq	Torpedo Sampler left in flow for 24hr, gauze stomached in PBS, ceres microbiome A magnetic beads, extracted with RNEasy mini kit (Qiagen). Lunascript RT supermix (NEB) and PCR amplified using Q5 2x Mastermix (NEB) and ARTIC V4 primers. Library prep using Illumina DNA prep kit.	67	606.59	22	>40
A1-1015	2022-02-07	Canada: Mississauga	Toronto Pearson International Airport - Terminal 1	24	swab-composite	OHE consultants	University of Waterloo	Illumina MiSeq	Torpedo Sampler left in flow for 24hr, gauze stomached in PBS, ceres microbiome A magnetic beads, extracted with RNEasy mini kit (Qiagen). Lunascript RT supermix (NEB) and PCR amplified using Q5 2x Mastermix (NEB) and ARTIC V4 primers. Library prep using Illumina DNA prep kit.	75	1263.91	32	35.9766
A1-1016	2022-02-08	Canada: Mississauga	Toronto Pearson International Airport - Terminal 1	24	swab-composite	OHE consultants	University of Waterloo	Illumina MiSeq	Torpedo Sampler left in flow for 24hr, gauze stomached in PBS, ceres microbiome A magnetic beads, extracted with RNEasy mini kit (Qiagen). Lunascript RT supermix (NEB) and PCR amplified using Q5 2x Mastermix (NEB) and ARTIC V4 primers. Library prep using Illumina DNA prep kit.	59	964.23	18	>40
A1-1017	2022-02-09	Canada: Mississauga	Toronto Pearson International Airport - Terminal 1	24	swab-composite	OHE consultants	University of Waterloo	Illumina MiSeq	Torpedo Sampler left in flow for 24hr, gauze stomached in PBS, ceres microbiome A magnetic beads, extracted with RNEasy mini kit (Qiagen). Lunascript RT supermix (NEB) and PCR amplified using Q5 2x Mastermix (NEB) and ARTIC V4 primers. Library prep using Illumina DNA prep kit.	55	1137.92	19	35.49
A1-1018	2022-02-10	Canada: Mississauga	Toronto Pearson International Airport - Terminal 1	24	swab-composite	OHE consultants	University of Waterloo	Illumina MiSeq	Torpedo Sampler left in flow for 24hr, gauze stomached in PBS, ceres microbiome A magnetic beads, extracted with RNEasy mini kit (Qiagen). Lunascript RT supermix (NEB) and PCR amplified using Q5 2x Mastermix (NEB) and ARTIC V4 primers. Library prep using Illumina DNA prep kit.	56	1804.56	434	35.4718
A1-1019	2022-02-11	Canada: Mississauga	Toronto Pearson International Airport - Terminal 1	24	swab-composite	OHE consultants	University of Waterloo	Illumina MiSeq	Torpedo Sampler left in flow for 24hr, gauze stomached in PBS, ceres microbiome A magnetic beads, extracted with RNEasy mini kit (Qiagen). Lunascript RT supermix (NEB) and PCR amplified using Q5 2x Mastermix (NEB) and ARTIC V4 primers. Library prep using Illumina DNA prep kit.	39	704.04	9	35.787
A1-1020	2022-02-14	Canada: Mississauga	Toronto Pearson International Airport - Terminal 1	24	swab-composite	OHE consultants	University of Waterloo	Illumina MiSeq	Torpedo Sampler left in flow for 24hr, gauze stomached in PBS, ceres microbiome A magnetic beads, extracted with RNEasy mini kit (Qiagen). Lunascript RT supermix (NEB) and PCR amplified using Q5 2x Mastermix (NEB) and ARTIC V4 primers. Library prep using Illumina DNA prep kit.	33	876.28	6	35.6391
A1-1021	2022-02-15	Canada: Mississauga	Toronto Pearson International Airport - Terminal 1	24	swab-composite	OHE consultants	University of Waterloo	Illumina MiSeq	Torpedo Sampler left in flow for 24hr, gauze stomached in PBS, ceres microbiome A magnetic beads, extracted with RNEasy mini kit (Qiagen). Lunascript RT supermix (NEB) and PCR amplified using Q5 2x Mastermix (NEB) and ARTIC V4 primers. Library prep using Illumina DNA prep kit.	58	988.54	21	36.0041
A1-1022	2022-02-16	Canada: Mississauga	Toronto Pearson International Airport - Terminal 1	24	swab-composite	OHE consultants	University of Waterloo	Illumina MiSeq	Torpedo Sampler left in flow for 24hr, gauze stomached in PBS, ceres microbiome A magnetic beads, extracted with RNEasy mini kit (Qiagen). Lunascript RT supermix (NEB) and PCR amplified using Q5 2x Mastermix (NEB) and ARTIC V4 primers. Library prep using Illumina DNA prep kit.	41	614.68	92	35.0946
A1-1023	2022-02-17	Canada: Mississauga	Toronto Pearson International Airport - Terminal 1	24	swab-composite	OHE consultants	University of Waterloo	Illumina MiSeq	Torpedo Sampler left in flow for 24hr, gauze stomached in PBS, ceres microbiome A magnetic beads, extracted with RNEasy mini kit (Qiagen). Lunascript RT supermix (NEB) and PCR amplified using Q5 2x Mastermix (NEB) and ARTIC V4 primers. Library prep using Illumina DNA prep kit.	60	1588.05	35	36.1991
A1-1024	2022-02-18	Canada: Mississauga	Toronto Pearson International Airport - Terminal 1	24	swab-composite	OHE consultants	University of Waterloo	Illumina MiSeq	Torpedo Sampler left in flow for 24hr, gauze stomached in PBS, ceres microbiome A magnetic beads, extracted with RNEasy mini kit (Qiagen). Lunascript RT supermix (NEB) and PCR amplified using Q5 2x Mastermix (NEB) and ARTIC V4 primers. Library prep using Illumina DNA prep kit.	8	83.35	2	36.2684	X
A1-1025	2022-02-22	Canada: Mississauga	Toronto Pearson International Airport - Terminal 1	24	swab-composite	OHE consultants	University of Waterloo	Illumina MiSeq	Torpedo Sampler left in flow for 24hr, gauze stomached in PBS, ceres microbiome A magnetic beads, extracted with RNEasy mini kit (Qiagen). Lunascript RT supermix (NEB) and PCR amplified using Q5 2x Mastermix (NEB) and ARTIC V4 primers. Library prep using Illumina DNA prep kit.	40	1342.09	10	36.6114
A1-1026	2022-02-23	Canada: Mississauga	Toronto Pearson International Airport - Terminal 1	24	swab-composite	OHE consultants	University of Waterloo	Illumina MiSeq	Torpedo Sampler left in flow for 24hr, gauze stomached in PBS, ceres microbiome A magnetic beads, extracted with RNEasy mini kit (Qiagen). Lunascript RT supermix (NEB) and PCR amplified using Q5 2x Mastermix (NEB) and ARTIC V4 primers. Library prep using Illumina DNA prep kit.	43	2076.19	23	35.0398
A1-1027	2022-02-24	Canada: Mississauga	Toronto Pearson International Airport - Terminal 1	24	swab-composite	OHE consultants	University of Waterloo	Illumina MiSeq	Torpedo Sampler left in flow for 24hr, gauze stomached in PBS, ceres microbiome A magnetic beads, extracted with RNEasy mini kit (Qiagen). Lunascript RT supermix (NEB) and PCR amplified using Q5 2x Mastermix (NEB) and ARTIC V4 primers. Library prep using Illumina DNA prep kit.	71	2259.14	373	36.6736
A1-1028	2022-02-25	Canada: Mississauga	Toronto Pearson International Airport - Terminal 1	24	swab-composite	OHE consultants	University of Waterloo	Illumina MiSeq	Torpedo Sampler left in flow for 24hr, gauze stomached in PBS, ceres microbiome A magnetic beads, extracted with RNEasy mini kit (Qiagen). Lunascript RT supermix (NEB) and PCR amplified using Q5 2x Mastermix (NEB) and ARTIC V4 primers. Library prep using Illumina DNA prep kit.	80	158.19	36	>40
A1-1029	2022-02-28	Canada: Mississauga	Toronto Pearson International Airport - Terminal 1	24	swab-composite	OHE consultants	University of Waterloo	Illumina MiSeq	Torpedo Sampler left in flow for 24hr, gauze stomached in PBS, ceres microbiome A magnetic beads, extracted with RNEasy mini kit (Qiagen). Lunascript RT supermix (NEB) and PCR amplified using Q5 2x Mastermix (NEB) and ARTIC V4 primers. Library prep using Illumina DNA prep kit.	72	65.65	25	37.2681
A1-1030	2022-03-02	Canada: Mississauga	Toronto Pearson International Airport - Terminal 1	24	swab-composite	OHE consultants	University of Waterloo	Illumina MiSeq	Torpedo Sampler left in flow for 24hr, gauze stomached in PBS, ceres microbiome A magnetic beads, extracted with RNEasy mini kit (Qiagen). Lunascript RT supermix (NEB) and PCR amplified using Q5 2x Mastermix (NEB) and ARTIC V4 primers. Library prep using Illumina DNA prep kit.	63	2014.93	841	33.5415
A1-1031	2022-03-02	Canada: Mississauga	Toronto Pearson International Airport - Terminal 2	25	swab-composite	OHE consultants	University of Waterloo	Illumina MiSeq	Torpedo Sampler left in flow for 24hr, gauze stomached in PBS, ceres microbiome A magnetic beads, extracted with RNEasy mini kit (Qiagen). Lunascript RT supermix (NEB) and PCR amplified using Q5 2x Mastermix (NEB) and ARTIC V4 primers. Library prep using Illumina DNA prep kit.	64	2169.05	1378	34.5611
A1-1032	2022-03-03	Canada: Mississauga	Toronto Pearson International Airport - Terminal 1	24	swab-composite	OHE consultants	University of Waterloo	Illumina MiSeq	Torpedo Sampler left in flow for 24hr, gauze stomached in PBS, ceres microbiome A magnetic beads, extracted with RNEasy mini kit (Qiagen). Lunascript RT supermix (NEB) and PCR amplified using Q5 2x Mastermix (NEB) and ARTIC V4 primers. Library prep using Illumina DNA prep kit.	66	1304.33	41	33.9427
A1-1033	2022-03-04	Canada: Mississauga	Toronto Pearson International Airport - Terminal 1	24	swab-composite	OHE consultants	University of Waterloo	Illumina MiSeq	Torpedo Sampler left in flow for 24hr, gauze stomached in PBS, ceres microbiome A magnetic beads, extracted with RNEasy mini kit (Qiagen). Lunascript RT supermix (NEB) and PCR amplified using Q5 2x Mastermix (NEB) and ARTIC V4 primers. Library prep using Illumina DNA prep kit.	64	1965.13	27	31.3396
A1-1034	2022-03-07	Canada: Mississauga	Toronto Pearson International Airport - Terminal 1	24	swab-composite	OHE consultants	University of Waterloo	Illumina MiSeq	Torpedo Sampler left in flow for 24hr, gauze stomached in PBS, ceres microbiome A magnetic beads, extracted with RNEasy mini kit (Qiagen). Lunascript RT supermix (NEB) and PCR amplified using Q5 2x Mastermix (NEB) and ARTIC V4 primers. Library prep using Illumina DNA prep kit.	5	5.58	4	34.3961	X
A1-1035	2022-03-08	Canada: Mississauga	Toronto Pearson International Airport - Terminal 1	24	swab-composite	OHE consultants	University of Waterloo	Illumina MiSeq	Torpedo Sampler left in flow for 24hr, gauze stomached in PBS, ceres microbiome A magnetic beads, extracted with RNEasy mini kit (Qiagen). Lunascript RT supermix (NEB) and PCR amplified using Q5 2x Mastermix (NEB) and ARTIC V4 primers. Library prep using Illumina DNA prep kit.	61	1902.73	221	30.7367
A1-1036	2022-03-09	Canada: Mississauga	Toronto Pearson International Airport - Terminal 1	24	swab-composite	OHE consultants	University of Waterloo	Illumina MiSeq	Torpedo Sampler left in flow for 24hr, gauze stomached in PBS, ceres microbiome A magnetic beads, extracted with RNEasy mini kit (Qiagen). Lunascript RT supermix (NEB) and PCR amplified using Q5 2x Mastermix (NEB) and ARTIC V4 primers. Library prep using Illumina DNA prep kit.	30	687.56	8	31.7313
A1-1037	2022-03-10	Canada: Mississauga	Toronto Pearson International Airport - Terminal 1	24	swab-composite	OHE consultants	University of Waterloo	Illumina MiSeq	Torpedo Sampler left in flow for 24hr, gauze stomached in PBS, ceres microbiome A magnetic beads, extracted with RNEasy mini kit (Qiagen). Lunascript RT supermix (NEB) and PCR amplified using Q5 2x Mastermix (NEB) and ARTIC V4 primers. Library prep using Illumina DNA prep kit.	32	404.74	7	31.3497
A1-1038	2022-03-13	Canada: Mississauga	Toronto Pearson International Airport - Terminal 1	24	swab-composite	OHE consultants	University of Waterloo	Illumina MiSeq	Torpedo Sampler left in flow for 24hr, gauze stomached in PBS, ceres microbiome A magnetic beads, extracted with RNEasy mini kit (Qiagen). Lunascript RT supermix (NEB) and PCR amplified using Q5 2x Mastermix (NEB) and ARTIC V4 primers. Library prep using Illumina DNA prep kit.	30	400.41	6	33.0534
A1-1039	2022-03-14	Canada: Mississauga	Toronto Pearson International Airport - Terminal 1	24	swab-composite	OHE consultants	University of Waterloo	Illumina MiSeq	Torpedo Sampler left in flow for 24hr, gauze stomached in PBS, ceres microbiome A magnetic beads, extracted with RNEasy mini kit (Qiagen). Lunascript RT supermix (NEB) and PCR amplified using Q5 2x Mastermix (NEB) and ARTIC V4 primers. Library prep using Illumina DNA prep kit.	32	665.83	7	31.6894
A1-1040	2022-03-15	Canada: Mississauga	Toronto Pearson International Airport - Terminal 1	24	swab-composite	OHE consultants	University of Waterloo	Illumina MiSeq	Torpedo Sampler left in flow for 24hr, gauze stomached in PBS, ceres microbiome A magnetic beads, extracted with RNEasy mini kit (Qiagen). Lunascript RT supermix (NEB) and PCR amplified using Q5 2x Mastermix (NEB) and ARTIC V4 primers. Library prep using Illumina DNA prep kit.	35	1780.34	8	35.0159
A1-1041	2022-03-16	Canada: Mississauga	Toronto Pearson International Airport - Terminal 1	24	swab-composite	OHE consultants	University of Waterloo	Illumina MiSeq	Torpedo Sampler left in flow for 24hr, gauze stomached in PBS, ceres microbiome A magnetic beads, extracted with RNEasy mini kit (Qiagen). Lunascript RT supermix (NEB) and PCR amplified using Q5 2x Mastermix (NEB) and ARTIC V4 primers. Library prep using Illumina DNA prep kit.	36	1187.46	8	34.5983
A1-1042	2022-03-17	Canada: Mississauga	Toronto Pearson International Airport - Terminal 1	24	swab-composite	OHE consultants	University of Waterloo	Illumina MiSeq	Torpedo Sampler left in flow for 24hr, gauze stomached in PBS, ceres microbiome A magnetic beads, extracted with RNEasy mini kit (Qiagen). Lunascript RT supermix (NEB) and PCR amplified using Q5 2x Mastermix (NEB) and ARTIC V4 primers. Library prep using Illumina DNA prep kit.	49	1439.42	683.5	27.111
A1-1043	2022-03-18	Canada: Mississauga	Toronto Pearson International Airport - Terminal 1	24	swab-composite	OHE consultants	University of Waterloo	Illumina MiSeq	Torpedo Sampler left in flow for 24hr, gauze stomached in PBS, ceres microbiome A magnetic beads, extracted with RNEasy mini kit (Qiagen). Lunascript RT supermix (NEB) and PCR amplified using Q5 2x Mastermix (NEB) and ARTIC V4 primers. Library prep using Illumina DNA prep kit.	80	1800.82	946	31.2469
A1-1044	2022-03-21	Canada: Mississauga	Toronto Pearson International Airport - Terminal 1	24	swab-composite	OHE consultants	University of Waterloo	Illumina MiSeq	Torpedo Sampler left in flow for 24hr, gauze stomached in PBS, ceres microbiome A magnetic beads, extracted with RNEasy mini kit (Qiagen). Lunascript RT supermix (NEB) and PCR amplified using Q5 2x Mastermix (NEB) and ARTIC V4 primers. Library prep using Illumina DNA prep kit.	74	529.15	275	32.4987
A1-1045	2022-03-22	Canada: Mississauga	Toronto Pearson International Airport - Terminal 1	24	composite	OHE consultants	University of Waterloo	Illumina MiSeq	Wastewater viral particles captured using ceres microbiome A magnetic beads, extracted with RNEasy mini kit (Qiagen). Lunascript RT supermix (NEB) and PCR amplified using Q5 2x Mastermix (NEB) and ARTIC V4 primers. Library prep using Illumina DNA prep kit.	63	2239.34	1029.5	31.6717
A1-1046	2022-03-23	Canada: Mississauga	Toronto Pearson International Airport - Terminal 1	24	composite	OHE consultants	University of Waterloo	Illumina MiSeq	Wastewater viral particles captured using ceres microbiome A magnetic beads, extracted with RNEasy mini kit (Qiagen). Lunascript RT supermix (NEB) and PCR amplified using Q5 2x Mastermix (NEB) and ARTIC V4 primers. Library prep using Illumina DNA prep kit.	33	1216.46	10	30.8021
A1-1047	2022-03-24	Canada: Mississauga	Toronto Pearson International Airport - Terminal 1	24	composite	OHE consultants	University of Waterloo	Illumina MiSeq	Wastewater viral particles captured using ceres microbiome A magnetic beads, extracted with RNEasy mini kit (Qiagen). Lunascript RT supermix (NEB) and PCR amplified using Q5 2x Mastermix (NEB) and ARTIC V4 primers. Library prep using Illumina DNA prep kit.	84	369.91	218	-
A1-1048	2022-03-25	Canada: Mississauga	Toronto Pearson International Airport - Terminal 1	24	composite	OHE consultants	University of Waterloo	Illumina MiSeq	Wastewater viral particles captured using ceres microbiome A magnetic beads, extracted with RNEasy mini kit (Qiagen). Lunascript RT supermix (NEB) and PCR amplified using Q5 2x Mastermix (NEB) and ARTIC V4 primers. Library prep using Illumina DNA prep kit.	88	397.04	256	-
A1-1049	2022-04-01	Canada: Mississauga	Toronto Pearson International Airport - Terminal 1	24	composite	OHE consultants	University of Waterloo	Illumina MiSeq	Wastewater viral particles captured using ceres microbiome A magnetic beads, extracted with RNEasy mini kit (Qiagen). Lunascript RT supermix (NEB) and PCR amplified using Q5 2x Mastermix (NEB) and ARTIC V4 primers. Library prep using Illumina DNA prep kit.	74	1810.08	1188.5	31.4573
A1-1050	2022-04-03	Canada: Mississauga	Toronto Pearson International Airport - Terminal 1	24	composite	OHE consultants	University of Waterloo	Illumina MiSeq	Wastewater viral particles captured using ceres microbiome A magnetic beads, extracted with RNEasy mini kit (Qiagen). Lunascript RT supermix (NEB) and PCR amplified using Q5 2x Mastermix (NEB) and ARTIC V4 primers. Library prep using Illumina DNA prep kit.	65	2222.98	937	30.5069
A1-1051	2022-04-04	Canada: Mississauga	Toronto Pearson International Airport - Terminal 1	24	composite	OHE consultants	University of Waterloo	Illumina MiSeq	Wastewater viral particles captured using ceres microbiome A magnetic beads, extracted with RNEasy mini kit (Qiagen). Lunascript RT supermix (NEB) and PCR amplified using Q5 2x Mastermix (NEB) and ARTIC V4 primers. Library prep using Illumina DNA prep kit.	70	1931.98	1050	31.308
A1-1052	2022-04-05	Canada: Mississauga	Toronto Pearson International Airport - Terminal 1	24	composite	OHE consultants	University of Waterloo	Illumina MiSeq	Wastewater viral particles captured using ceres microbiome A magnetic beads, extracted with RNEasy mini kit (Qiagen). Lunascript RT supermix (NEB) and PCR amplified using Q5 2x Mastermix (NEB) and ARTIC V4 primers. Library prep using Illumina DNA prep kit.	85	1296.32	590	31.2404
A1-1053	2022-04-06	Canada: Mississauga	Toronto Pearson International Airport - Terminal 1	24	composite	OHE consultants	University of Waterloo	Illumina MiSeq	Wastewater viral particles captured using ceres microbiome A magnetic beads, extracted with RNEasy mini kit (Qiagen). Lunascript RT supermix (NEB) and PCR amplified using Q5 2x Mastermix (NEB) and ARTIC V4 primers. Library prep using Illumina DNA prep kit.	92	1077.99	727	30.8759
A1-1054	2022-04-07	Canada: Mississauga	Toronto Pearson International Airport - Terminal 1	24	composite	OHE consultants	University of Waterloo	Illumina MiSeq	Wastewater viral particles captured using ceres microbiome A magnetic beads, extracted with RNEasy mini kit (Qiagen). Lunascript RT supermix (NEB) and PCR amplified using Q5 2x Mastermix (NEB) and ARTIC V4 primers. Library prep using Illumina DNA prep kit.	88	2937.75	2002	29.9173
A1-1055	2022-04-08	Canada: Mississauga	Toronto Pearson International Airport - Terminal 1	24	composite	OHE consultants	University of Waterloo	Illumina MiSeq	Wastewater viral particles captured using ceres microbiome A magnetic beads, extracted with RNEasy mini kit (Qiagen). Lunascript RT supermix (NEB) and PCR amplified using Q5 2x Mastermix (NEB) and ARTIC V4 primers. Library prep using Illumina DNA prep kit.	98	2682.9	2344	28.2694
A1-1056	2022-04-11	Canada: Mississauga	Toronto Pearson International Airport - Terminal 1	24	composite	OHE consultants	University of Waterloo	Illumina MiSeq	Wastewater viral particles captured using ceres microbiome A magnetic beads, extracted with RNEasy mini kit (Qiagen). Lunascript RT supermix (NEB) and PCR amplified using Q5 2x Mastermix (NEB) and ARTIC V4 primers. Library prep using Illumina DNA prep kit.	97	2483.25	2000	29.8468
A1-1057	2022-04-12	Canada: Mississauga	Toronto Pearson International Airport - Terminal 1	24	composite	OHE consultants	University of Waterloo	Illumina MiSeq	Wastewater viral particles captured using ceres microbiome A magnetic beads, extracted with RNEasy mini kit (Qiagen). Lunascript RT supermix (NEB) and PCR amplified using Q5 2x Mastermix (NEB) and ARTIC V4 primers. Library prep using Illumina DNA prep kit.	96	3056.31	2066	29.5502
A1-1058	2022-04-13	Canada: Mississauga	Toronto Pearson International Airport - Terminal 1	24	composite	OHE consultants	University of Waterloo	Illumina MiSeq	Wastewater viral particles captured using ceres microbiome A magnetic beads, extracted with RNEasy mini kit (Qiagen). Lunascript RT supermix (NEB) and PCR amplified using Q5 2x Mastermix (NEB) and ARTIC V4 primers. Library prep using Illumina DNA prep kit.	84	2934.09	2067	30.0922
A1-1059	2022-04-14	Canada: Mississauga	Toronto Pearson International Airport - Terminal 1	24	composite	OHE consultants	University of Waterloo	Illumina MiSeq	Wastewater viral particles captured using ceres microbiome A magnetic beads, extracted with RNEasy mini kit (Qiagen). Lunascript RT supermix (NEB) and PCR amplified using Q5 2x Mastermix (NEB) and ARTIC V4 primers. Library prep using Illumina DNA prep kit.	89	2765.83	1848	29.899
A1-1060	2022-04-18	Canada: Mississauga	Toronto Pearson International Airport - Terminal 1	24	composite	OHE consultants	University of Waterloo	Illumina MiSeq	Wastewater viral particles captured using ceres microbiome A magnetic beads, extracted with RNEasy mini kit (Qiagen). Lunascript RT supermix (NEB) and PCR amplified using Q5 2x Mastermix (NEB) and ARTIC V4 primers. Library prep using Illumina DNA prep kit.	81	2345.23	1031	30.3015
A1-1061	2022-04-19	Canada: Mississauga	Toronto Pearson International Airport - Terminal 1	24	composite	OHE consultants	University of Waterloo	Illumina MiSeq	Wastewater viral particles captured using ceres microbiome A magnetic beads, extracted with RNEasy mini kit (Qiagen). Lunascript RT supermix (NEB) and PCR amplified using Q5 2x Mastermix (NEB) and ARTIC V4 primers. Library prep using Illumina DNA prep kit.	54	1852.98	15	33.5821
A1-1062	2022-04-20	Canada: Mississauga	Toronto Pearson International Airport - Terminal 1	24	composite	OHE consultants	University of Waterloo	Illumina MiSeq	Wastewater viral particles captured using ceres microbiome A magnetic beads, extracted with RNEasy mini kit (Qiagen). Lunascript RT supermix (NEB) and PCR amplified using Q5 2x Mastermix (NEB) and ARTIC V4 primers. Library prep using Illumina DNA prep kit.	93	3092.06	2484	31.43
A1-1063	2022-04-21	Canada: Mississauga	Toronto Pearson International Airport - Terminal 1	24	composite	OHE consultants	University of Waterloo	Illumina MiSeq	Wastewater viral particles captured using ceres microbiome A magnetic beads, extracted with RNEasy mini kit (Qiagen). Lunascript RT supermix (NEB) and PCR amplified using Q5 2x Mastermix (NEB) and ARTIC V4 primers. Library prep using Illumina DNA prep kit.	95	2526.2	1455	30.6238
A1-1064	2022-04-22	Canada: Mississauga	Toronto Pearson International Airport - Terminal 1	24	composite	OHE consultants	University of Waterloo	Illumina MiSeq	Wastewater viral particles captured using ceres microbiome A magnetic beads, extracted with RNEasy mini kit (Qiagen). Lunascript RT supermix (NEB) and PCR amplified using Q5 2x Mastermix (NEB) and ARTIC V4 primers. Library prep using Illumina DNA prep kit.	91	2254.61	1224	31.1519
A1-1065	2022-04-25	Canada: Mississauga	Toronto Pearson International Airport - Terminal 1	24	composite	OHE consultants	University of Waterloo	Illumina MiSeq	Wastewater viral particles captured using ceres microbiome A magnetic beads, extracted with RNEasy mini kit (Qiagen). Lunascript RT supermix (NEB) and PCR amplified using Q5 2x Mastermix (NEB) and ARTIC V4 primers. Library prep using Illumina DNA prep kit.	90	2638.04	1679	30.1219
A1-1066	2022-04-26	Canada: Mississauga	Toronto Pearson International Airport - Terminal 1	24	composite	OHE consultants	University of Waterloo	Illumina MiSeq	Wastewater viral particles captured using ceres microbiome A magnetic beads, extracted with RNEasy mini kit (Qiagen). Lunascript RT supermix (NEB) and PCR amplified using Q5 2x Mastermix (NEB) and ARTIC V4 primers. Library prep using Illumina DNA prep kit.	72	1546.12	52	29.9625
A1-1067	2022-04-27	Canada: Mississauga	Toronto Pearson International Airport - Terminal 1	24	composite	OHE consultants	University of Waterloo	Illumina MiSeq	Wastewater viral particles captured using ceres microbiome A magnetic beads, extracted with RNEasy mini kit (Qiagen). Lunascript RT supermix (NEB) and PCR amplified using Q5 2x Mastermix (NEB) and ARTIC V4 primers. Library prep using Illumina DNA prep kit.	64	1188.13	421	30.116
A1-1068	2022-04-28	Canada: Mississauga	Toronto Pearson International Airport - Terminal 1	24	composite	OHE consultants	University of Waterloo	Illumina MiSeq	Wastewater viral particles captured using ceres microbiome A magnetic beads, extracted with RNEasy mini kit (Qiagen). Lunascript RT supermix (NEB) and PCR amplified using Q5 2x Mastermix (NEB) and ARTIC V4 primers. Library prep using Illumina DNA prep kit.	70	2291.63	1114	29.8443
A1-1069	2022-04-29	Canada: Mississauga	Toronto Pearson International Airport - Terminal 1	24	composite	OHE consultants	University of Waterloo	Illumina MiSeq	Wastewater viral particles captured using ceres microbiome A magnetic beads, extracted with RNEasy mini kit (Qiagen). Lunascript RT supermix (NEB) and PCR amplified using Q5 2x Mastermix (NEB) and ARTIC V4 primers. Library prep using Illumina DNA prep kit.	82	2427.58	1658	29.2189
A1-1070	2022-05-02	Canada: Mississauga	Toronto Pearson International Airport - Terminal 1	24	composite	OHE consultants	University of Waterloo	Illumina MiSeq	Wastewater viral particles captured using ceres microbiome A magnetic beads, extracted with RNEasy mini kit (Qiagen). Lunascript RT supermix (NEB) and PCR amplified using Q5 2x Mastermix (NEB) and ARTIC V4 primers. Library prep using Illumina DNA prep kit.	94	2851.11	2074	30.3123
A1-1071	2022-05-03	Canada: Mississauga	Toronto Pearson International Airport - Terminal 1	24	composite	OHE consultants	University of Waterloo	Illumina MiSeq	Wastewater viral particles captured using ceres microbiome A magnetic beads, extracted with RNEasy mini kit (Qiagen). Lunascript RT supermix (NEB) and PCR amplified using Q5 2x Mastermix (NEB) and ARTIC V4 primers. Library prep using Illumina DNA prep kit.	85	2377.57	1087	30.5556
A1-1072	2022-05-04	Canada: Mississauga	Toronto Pearson International Airport - Terminal 1	24	composite	OHE consultants	University of Waterloo	Illumina MiSeq	Wastewater viral particles captured using ceres microbiome A magnetic beads, extracted with RNEasy mini kit (Qiagen). Lunascript RT supermix (NEB) and PCR amplified using Q5 2x Mastermix (NEB) and ARTIC V4 primers. Library prep using Illumina DNA prep kit.	95	2808.52	2247	31.2449
A1-1073	2022-05-05	Canada: Mississauga	Toronto Pearson International Airport - Terminal 1	24	composite	OHE consultants	University of Waterloo	Illumina MiSeq	Wastewater viral particles captured using ceres microbiome A magnetic beads, extracted with RNEasy mini kit (Qiagen). Lunascript RT supermix (NEB) and PCR amplified using Q5 2x Mastermix (NEB) and ARTIC V4 primers. Library prep using Illumina DNA prep kit.	70	951.07	368	30.4511
A1-1074	2022-05-06	Canada: Mississauga	Toronto Pearson International Airport - Terminal 1	24	composite	OHE consultants	University of Waterloo	Illumina MiSeq	Wastewater viral particles captured using ceres microbiome A magnetic beads, extracted with RNEasy mini kit (Qiagen). Lunascript RT supermix (NEB) and PCR amplified using Q5 2x Mastermix (NEB) and ARTIC V4 primers. Library prep using Illumina DNA prep kit.	62	1619.66	35	30.9907
A1-1075	2022-05-09	Canada: Mississauga	Toronto Pearson International Airport - Terminal 1	24	composite	OHE consultants	University of Waterloo	Illumina MiSeq	Wastewater viral particles captured using ceres microbiome A magnetic beads, extracted with RNEasy mini kit (Qiagen). Lunascript RT supermix (NEB) and PCR amplified using Q5 2x Mastermix (NEB) and ARTIC V4 primers. Library prep using Illumina DNA prep kit.	67	2830.59	1277	30.2961
A1-1076	2022-05-10	Canada: Mississauga	Toronto Pearson International Airport - Terminal 1	24	composite	OHE consultants	University of Waterloo	Illumina MiSeq	Wastewater viral particles captured using ceres microbiome A magnetic beads, extracted with RNEasy mini kit (Qiagen). Lunascript RT supermix (NEB) and PCR amplified using Q5 2x Mastermix (NEB) and ARTIC V4 primers. Library prep using Illumina DNA prep kit.	89	385.27	251	29.6645
A1-1077	2022-05-11	Canada: Mississauga	Toronto Pearson International Airport - Terminal 1	24	composite	OHE consultants	University of Waterloo	Illumina MiSeq	Wastewater viral particles captured using ceres microbiome A magnetic beads, extracted with RNEasy mini kit (Qiagen). Lunascript RT supermix (NEB) and PCR amplified using Q5 2x Mastermix (NEB) and ARTIC V4 primers. Library prep using Illumina DNA prep kit.	94	514.67	388.5	29.96
A1-1078	2022-05-12	Canada: Mississauga	Toronto Pearson International Airport - Terminal 1	24	composite	OHE consultants	University of Waterloo	Illumina MiSeq	Wastewater viral particles captured using ceres microbiome A magnetic beads, extracted with RNEasy mini kit (Qiagen). Lunascript RT supermix (NEB) and PCR amplified using Q5 2x Mastermix (NEB) and ARTIC V4 primers. Library prep using Illumina DNA prep kit.	59	1143.16	516	31.2379
A1-1079	2022-05-13	Canada: Mississauga	Toronto Pearson International Airport - Terminal 1	24	composite	OHE consultants	University of Waterloo	Illumina MiSeq	Wastewater viral particles captured using ceres microbiome A magnetic beads, extracted with RNEasy mini kit (Qiagen). Lunascript RT supermix (NEB) and PCR amplified using Q5 2x Mastermix (NEB) and ARTIC V4 primers. Library prep using Illumina DNA prep kit.	58	1242.5	458	30.1166
A1-1080	2022-05-16	Canada: Mississauga	Toronto Pearson International Airport - Terminal 1	24	composite	OHE consultants	University of Waterloo	Illumina MiSeq	Wastewater viral particles captured using ceres microbiome A magnetic beads, extracted with RNEasy mini kit (Qiagen). Lunascript RT supermix (NEB) and PCR amplified using Q5 2x Mastermix (NEB) and ARTIC V4 primers. Library prep using Illumina DNA prep kit.	66	1890.67	74	31.275
A1-1081	2022-05-17	Canada: Mississauga	Toronto Pearson International Airport - Terminal 1	24	composite	OHE consultants	University of Waterloo	Illumina MiSeq	Wastewater viral particles captured using ceres microbiome A magnetic beads, extracted with RNEasy mini kit (Qiagen). Lunascript RT supermix (NEB) and PCR amplified using Q5 2x Mastermix (NEB) and ARTIC V4 primers. Library prep using Illumina DNA prep kit.	86	544.27	349	30.9838
A1-1082	2022-05-18	Canada: Mississauga	Toronto Pearson International Airport - Terminal 1	24	composite	OHE consultants	University of Waterloo	Illumina MiSeq	Wastewater viral particles captured using ceres microbiome A magnetic beads, extracted with RNEasy mini kit (Qiagen). Lunascript RT supermix (NEB) and PCR amplified using Q5 2x Mastermix (NEB) and ARTIC V4 primers. Library prep using Illumina DNA prep kit.	94	1989.33	1339	30.4665
A1-1083	2022-05-19	Canada: Mississauga	Toronto Pearson International Airport - Terminal 1	24	composite	OHE consultants	University of Waterloo	Illumina MiSeq	Wastewater viral particles captured using ceres microbiome A magnetic beads, extracted with RNEasy mini kit (Qiagen). Lunascript RT supermix (NEB) and PCR amplified using Q5 2x Mastermix (NEB) and ARTIC V4 primers. Library prep using Illumina DNA prep kit.	89	2215.66	1144	29.164
A1-1084	2022-05-20	Canada: Mississauga	Toronto Pearson International Airport - Terminal 1	24	composite	OHE consultants	University of Waterloo	Illumina MiSeq	Wastewater viral particles captured using ceres microbiome A magnetic beads, extracted with RNEasy mini kit (Qiagen). Lunascript RT supermix (NEB) and PCR amplified using Q5 2x Mastermix (NEB) and ARTIC V4 primers. Library prep using Illumina DNA prep kit.	87	1940.71	879	28.744
A1-1085	2022-05-24	Canada: Mississauga	Toronto Pearson International Airport - Terminal 1	24	composite	OHE consultants	University of Waterloo	Illumina MiSeq	Wastewater viral particles captured using ceres microbiome A magnetic beads, extracted with RNEasy mini kit (Qiagen). Lunascript RT supermix (NEB) and PCR amplified using Q5 2x Mastermix (NEB) and ARTIC V4 primers. Library prep using Illumina DNA prep kit.	89	2093.48	1114	28.882
A1-1086	2022-05-25	Canada: Mississauga	Toronto Pearson International Airport - Terminal 1	24	composite	OHE consultants	University of Waterloo	Illumina MiSeq	Wastewater viral particles captured using ceres microbiome A magnetic beads, extracted with RNEasy mini kit (Qiagen). Lunascript RT supermix (NEB) and PCR amplified using Q5 2x Mastermix (NEB) and ARTIC V4 primers. Library prep using Illumina DNA prep kit.	87	1718.98	612	29.216
A1-1087	2022-05-26	Canada: Mississauga	Toronto Pearson International Airport - Terminal 1	24	composite	OHE consultants	University of Waterloo	Illumina MiSeq	Wastewater viral particles captured using ceres microbiome A magnetic beads, extracted with RNEasy mini kit (Qiagen). Lunascript RT supermix (NEB) and PCR amplified using Q5 2x Mastermix (NEB) and ARTIC V4 primers. Library prep using Illumina DNA prep kit.	92	1692.75	825	28.157
A1-1088	2022-05-27	Canada: Mississauga	Toronto Pearson International Airport - Terminal 1	24	composite	OHE consultants	University of Waterloo	Illumina MiSeq	Wastewater viral particles captured using ceres microbiome A magnetic beads, extracted with RNEasy mini kit (Qiagen). Lunascript RT supermix (NEB) and PCR amplified using Q5 2x Mastermix (NEB) and ARTIC V4 primers. Library prep using Illumina DNA prep kit.	91	1846.64	1106	28.379
A1-1089	2022-05-30	Canada: Mississauga	Toronto Pearson International Airport - Terminal 1	24	composite	OHE consultants	University of Waterloo	Illumina MiSeq	Wastewater viral particles captured using ceres microbiome A magnetic beads, extracted with RNEasy mini kit (Qiagen). Lunascript RT supermix (NEB) and PCR amplified using Q5 2x Mastermix (NEB) and ARTIC V4 primers. Library prep using Illumina DNA prep kit.	93	1852.82	891	28.249
A1-1090	2022-05-31	Canada: Mississauga	Toronto Pearson International Airport - Terminal 1	24	composite	OHE consultants	University of Waterloo	Illumina MiSeq	Wastewater viral particles captured using ceres microbiome A magnetic beads, extracted with RNEasy mini kit (Qiagen). Lunascript RT supermix (NEB) and PCR amplified using Q5 2x Mastermix (NEB) and ARTIC V4 primers. Library prep using Illumina DNA prep kit.	53	142.48	15	30.5049
A1-1091	2022-06-01	Canada: Mississauga	Toronto Pearson International Airport - Terminal 1	24	composite	OHE consultants	University of Waterloo	Illumina MiSeq	Wastewater viral particles captured using ceres microbiome A magnetic beads, extracted with RNEasy mini kit (Qiagen). Lunascript RT supermix (NEB) and PCR amplified using Q5 2x Mastermix (NEB) and ARTIC V4 primers. Library prep using Illumina DNA prep kit.	50	138.63	13	26.5099
A1-1092	2022-06-02	Canada: Mississauga	Toronto Pearson International Airport - Terminal 1	24	composite	OHE consultants	University of Waterloo	Illumina MiSeq	Wastewater viral particles captured using ceres microbiome A magnetic beads, extracted with RNEasy mini kit (Qiagen). Lunascript RT supermix (NEB) and PCR amplified using Q5 2x Mastermix (NEB) and ARTIC V4 primers. Library prep using Illumina DNA prep kit.	81	1162.42	306	30.1049
A1-1093	2022-06-03	Canada: Mississauga	Toronto Pearson International Airport - Terminal 1	24	composite	OHE consultants	University of Waterloo	Illumina MiSeq	Wastewater viral particles captured using ceres microbiome A magnetic beads, extracted with RNEasy mini kit (Qiagen). Lunascript RT supermix (NEB) and PCR amplified using Q5 2x Mastermix (NEB) and ARTIC V4 primers. Library prep using Illumina DNA prep kit.	84	1521.02	791	29.8986
A1-1094	2022-06-06	Canada: Mississauga	Toronto Pearson International Airport - Terminal 1	24	composite	OHE consultants	University of Waterloo	Illumina MiSeq	Wastewater viral particles captured using ceres microbiome A magnetic beads, extracted with RNEasy mini kit (Qiagen). Lunascript RT supermix (NEB) and PCR amplified using Q5 2x Mastermix (NEB) and ARTIC V4 primers. Library prep using Illumina DNA prep kit.	90	1114.83	514	27.1125
A1-1095	2022-06-07	Canada: Mississauga	Toronto Pearson International Airport - Terminal 1	24	composite	OHE consultants	University of Waterloo	Illumina MiSeq	Wastewater viral particles captured using ceres microbiome A magnetic beads, extracted with RNEasy mini kit (Qiagen). Lunascript RT supermix (NEB) and PCR amplified using Q5 2x Mastermix (NEB) and ARTIC V4 primers. Library prep using Illumina DNA prep kit.	60	891.9	310	30.0696
A1-1096	2022-06-08	Canada: Mississauga	Toronto Pearson International Airport - Terminal 1	24	composite	OHE consultants	University of Waterloo	Illumina MiSeq	Wastewater viral particles captured using ceres microbiome A magnetic beads, extracted with RNEasy mini kit (Qiagen). Lunascript RT supermix (NEB) and PCR amplified using Q5 2x Mastermix (NEB) and ARTIC V4 primers. Library prep using Illumina DNA prep kit.	57	874.23	214	30.828
A1-1097	2022-06-09	Canada: Mississauga	Toronto Pearson International Airport - Terminal 1	24	composite	OHE consultants	University of Waterloo	Illumina MiSeq	Wastewater viral particles captured using ceres microbiome A magnetic beads, extracted with RNEasy mini kit (Qiagen). Lunascript RT supermix (NEB) and PCR amplified using Q5 2x Mastermix (NEB) and ARTIC V4 primers. Library prep using Illumina DNA prep kit.	74	1439.26	515	28.1274
A1-1098	2022-06-10	Canada: Mississauga	Toronto Pearson International Airport - Terminal 1	24	composite	OHE consultants	University of Waterloo	Illumina MiSeq	Wastewater viral particles captured using ceres microbiome A magnetic beads, extracted with RNEasy mini kit (Qiagen). Lunascript RT supermix (NEB) and PCR amplified using Q5 2x Mastermix (NEB) and ARTIC V4 primers. Library prep using Illumina DNA prep kit.	89	1456.24	849	26.7968
A1-1099	2022-06-13	Canada: Mississauga	Toronto Pearson International Airport - Terminal 1	24	composite	OHE consultants	University of Waterloo	Illumina MiSeq	Wastewater viral particles captured using ceres microbiome A magnetic beads, extracted with RNEasy mini kit (Qiagen). Lunascript RT supermix (NEB) and PCR amplified using Q5 2x Mastermix (NEB) and ARTIC V4 primers. Library prep using Illumina DNA prep kit.	93	1082.14	493.5	26.5502
A1-1100	2022-06-14	Canada: Mississauga	Toronto Pearson International Airport - Terminal 1	24	composite	OHE consultants	University of Waterloo	Illumina MiSeq	Wastewater viral particles captured using ceres microbiome A magnetic beads, extracted with RNEasy mini kit (Qiagen). Lunascript RT supermix (NEB) and PCR amplified using Q5 2x Mastermix (NEB) and ARTIC V4 primers. Library prep using Illumina DNA prep kit.	71	646.64	318	28.6967
A1-1101	2022-06-15	Canada: Mississauga	Toronto Pearson International Airport - Terminal 1	24	composite	OHE consultants	University of Waterloo	Illumina MiSeq	Wastewater viral particles captured using ceres microbiome A magnetic beads, extracted with RNEasy mini kit (Qiagen). Lunascript RT supermix (NEB) and PCR amplified using Q5 2x Mastermix (NEB) and ARTIC V4 primers. Library prep using Illumina DNA prep kit.	88	709.64	407	28.48
A1-1102	2022-06-16	Canada: Mississauga	Toronto Pearson International Airport - Terminal 1	24	composite	OHE consultants	University of Waterloo	Illumina MiSeq	Wastewater viral particles captured using ceres microbiome A magnetic beads, extracted with RNEasy mini kit (Qiagen). Lunascript RT supermix (NEB) and PCR amplified using Q5 2x Mastermix (NEB) and ARTIC V4 primers. Library prep using Illumina DNA prep kit.	98	4724.97	5823	28.5146
A1-1103	2022-06-17	Canada: Mississauga	Toronto Pearson International Airport - Terminal 1	24	composite	OHE consultants	University of Waterloo	Illumina MiSeq	Wastewater viral particles captured using ceres microbiome A magnetic beads, extracted with RNEasy mini kit (Qiagen). Lunascript RT supermix (NEB) and PCR amplified using Q5 2x Mastermix (NEB) and ARTIC V4 primers. Library prep using Illumina DNA prep kit.	93	779.04	354	27.962
A1-1104	2022-06-20	Canada: Mississauga	Toronto Pearson International Airport - Terminal 1	24	composite	OHE consultants	University of Waterloo	Illumina MiSeq	Wastewater viral particles captured using ceres microbiome A magnetic beads, extracted with RNEasy mini kit (Qiagen). Lunascript RT supermix (NEB) and PCR amplified using Q5 2x Mastermix (NEB) and ARTIC V4 primers. Library prep using Illumina DNA prep kit.	96	2443.59	1464	28.3952
A1-1105	2022-06-21	Canada: Mississauga	Toronto Pearson International Airport - Terminal 1	24	composite	OHE consultants	University of Waterloo	Illumina MiSeq	Wastewater viral particles captured using ceres microbiome A magnetic beads, extracted with RNEasy mini kit (Qiagen). Lunascript RT supermix (NEB) and PCR amplified using Q5 2x Mastermix (NEB) and ARTIC V4 primers. Library prep using Illumina DNA prep kit.	88	576.85	337	28.4913
A1-1106	2022-06-22	Canada: Mississauga	Toronto Pearson International Airport - Terminal 1	24	composite	OHE consultants	University of Waterloo	Illumina MiSeq	Wastewater viral particles captured using ceres microbiome A magnetic beads, extracted with RNEasy mini kit (Qiagen). Lunascript RT supermix (NEB) and PCR amplified using Q5 2x Mastermix (NEB) and ARTIC V4 primers. Library prep using Illumina DNA prep kit.	94	1302.59	944	28.3863
A1-1107	2022-06-23	Canada: Mississauga	Toronto Pearson International Airport - Terminal 1	24	composite	OHE consultants	University of Waterloo	Illumina MiSeq	Wastewater viral particles captured using ceres microbiome A magnetic beads, extracted with RNEasy mini kit (Qiagen). Lunascript RT supermix (NEB) and PCR amplified using Q5 2x Mastermix (NEB) and ARTIC V4 primers. Library prep using Illumina DNA prep kit.	96	2192	1444	28.1163
A1-1108	2022-06-24	Canada: Mississauga	Toronto Pearson International Airport - Terminal 1	24	composite	OHE consultants	University of Waterloo	Illumina MiSeq	Wastewater viral particles captured using ceres microbiome A magnetic beads, extracted with RNEasy mini kit (Qiagen). Lunascript RT supermix (NEB) and PCR amplified using Q5 2x Mastermix (NEB) and ARTIC V4 primers. Library prep using Illumina DNA prep kit.	95	2019.02	1351	28.8514
A1-1109	2022-06-27	Canada: Mississauga	Toronto Pearson International Airport - Terminal 1	24	composite	OHE consultants	University of Waterloo	Illumina MiSeq	Wastewater viral particles captured using ceres microbiome A magnetic beads, extracted with RNEasy mini kit (Qiagen). Lunascript RT supermix (NEB) and PCR amplified using Q5 2x Mastermix (NEB) and ARTIC V4 primers. Library prep using Illumina DNA prep kit.	73	1439.5	616	29.1196
A1-1110	2022-06-28	Canada: Mississauga	Toronto Pearson International Airport - Terminal 1	24	composite	OHE consultants	University of Waterloo	Illumina MiSeq	Wastewater viral particles captured using ceres microbiome A magnetic beads, extracted with RNEasy mini kit (Qiagen). Lunascript RT supermix (NEB) and PCR amplified using Q5 2x Mastermix (NEB) and ARTIC V4 primers. Library prep using Illumina DNA prep kit.	92	2188.33	1444	28.8173
A1-1111	2022-06-29	Canada: Mississauga	Toronto Pearson International Airport - Terminal 1	24	composite	OHE consultants	University of Waterloo	Illumina MiSeq	Wastewater viral particles captured using ceres microbiome A magnetic beads, extracted with RNEasy mini kit (Qiagen). Lunascript RT supermix (NEB) and PCR amplified using Q5 2x Mastermix (NEB) and ARTIC V4 primers. Library prep using Illumina DNA prep kit.	90	794.58	297	28.5438
A1-1112	2022-06-30	Canada: Mississauga	Toronto Pearson International Airport - Terminal 1	24	composite	OHE consultants	University of Waterloo	Illumina MiSeq	Wastewater viral particles captured using ceres microbiome A magnetic beads, extracted with RNEasy mini kit (Qiagen). Lunascript RT supermix (NEB) and PCR amplified using Q5 2x Mastermix (NEB) and ARTIC V4 primers. Library prep using Illumina DNA prep kit.	93	2072.17	1031	28.3479
A1-1113	2022-07-04	Canada: Mississauga	Toronto Pearson International Airport - Terminal 1	24	composite	OHE consultants	University of Waterloo	Illumina MiSeq	Wastewater viral particles captured using ceres microbiome A magnetic beads, extracted with RNEasy mini kit (Qiagen). Lunascript RT supermix (NEB) and PCR amplified using Q5 2x Mastermix (NEB) and ARTIC V4 primers. Library prep using Illumina DNA prep kit.	96	1759.73	1254	27.6878
A1-1114	2022-07-05	Canada: Mississauga	Toronto Pearson International Airport - Terminal 1	24	composite	OHE consultants	University of Waterloo	Illumina MiSeq	Wastewater viral particles captured using ceres microbiome A magnetic beads, extracted with RNEasy mini kit (Qiagen). Lunascript RT supermix (NEB) and PCR amplified using Q5 2x Mastermix (NEB) and ARTIC V4 primers. Library prep using Illumina DNA prep kit.	96	2907.4	2270	29.0032
A1-1115	2022-07-06	Canada: Mississauga	Toronto Pearson International Airport - Terminal 1	24	composite	OHE consultants	University of Waterloo	Illumina MiSeq	Wastewater viral particles captured using ceres microbiome A magnetic beads, extracted with RNEasy mini kit (Qiagen). Lunascript RT supermix (NEB) and PCR amplified using Q5 2x Mastermix (NEB) and ARTIC V4 primers. Library prep using Illumina DNA prep kit.	98	2797.31	2193	28.3174
A1-1116	2022-07-07	Canada: Mississauga	Toronto Pearson International Airport - Terminal 1	24	composite	OHE consultants	University of Waterloo	Illumina MiSeq	Wastewater viral particles captured using ceres microbiome A magnetic beads, extracted with RNEasy mini kit (Qiagen). Lunascript RT supermix (NEB) and PCR amplified using Q5 2x Mastermix (NEB) and ARTIC V4 primers. Library prep using Illumina DNA prep kit.	78	2121.2	1156	28.7088
A1-1117	2022-07-08	Canada: Mississauga	Toronto Pearson International Airport - Terminal 1	24	composite	OHE consultants	University of Waterloo	Illumina MiSeq	Wastewater viral particles captured using ceres microbiome A magnetic beads, extracted with RNEasy mini kit (Qiagen). Lunascript RT supermix (NEB) and PCR amplified using Q5 2x Mastermix (NEB) and ARTIC V4 primers. Library prep using Illumina DNA prep kit.	96	2570.18	1511.5	29.4602
A1-1118	2022-07-11	Canada: Mississauga	Toronto Pearson International Airport - Terminal 1	24	composite	OHE consultants	University of Waterloo	Illumina MiSeq	Wastewater viral particles captured using ceres microbiome A magnetic beads, extracted with RNEasy mini kit (Qiagen). Lunascript RT supermix (NEB) and PCR amplified using Q5 2x Mastermix (NEB) and ARTIC V4 primers. Library prep using Illumina DNA prep kit.	90	1955.66	1196	28.7945
A1-1119	2022-07-12	Canada: Mississauga	Toronto Pearson International Airport - Terminal 1	24	composite	OHE consultants	University of Waterloo	Illumina MiSeq	Wastewater viral particles captured using ceres microbiome A magnetic beads, extracted with RNEasy mini kit (Qiagen). Lunascript RT supermix (NEB) and PCR amplified using Q5 2x Mastermix (NEB) and ARTIC V4 primers. Library prep using Illumina DNA prep kit.	94	1726.82	893	29.2752
A1-1120	2022-07-13	Canada: Mississauga	Toronto Pearson International Airport - Terminal 1	24	composite	OHE consultants	University of Waterloo	Illumina MiSeq	Wastewater viral particles captured using ceres microbiome A magnetic beads, extracted with RNEasy mini kit (Qiagen). Lunascript RT supermix (NEB) and PCR amplified using Q5 2x Mastermix (NEB) and ARTIC V4 primers. Library prep using Illumina DNA prep kit.	91	1599.76	804	29.9634
A1-1121	2022-07-14	Canada: Mississauga	Toronto Pearson International Airport - Terminal 1	24	composite	OHE consultants	University of Waterloo	Illumina MiSeq	Wastewater viral particles captured using ceres microbiome A magnetic beads, extracted with RNEasy mini kit (Qiagen). Lunascript RT supermix (NEB) and PCR amplified using Q5 2x Mastermix (NEB) and ARTIC V4 primers. Library prep using Illumina DNA prep kit.	57	307.87	101	28.8901
A1-1122	2022-07-15	Canada: Mississauga	Toronto Pearson International Airport - Terminal 1	24	composite	OHE consultants	University of Waterloo	Illumina MiSeq	Wastewater viral particles captured using ceres microbiome A magnetic beads, extracted with RNEasy mini kit (Qiagen). Lunascript RT supermix (NEB) and PCR amplified using Q5 2x Mastermix (NEB) and ARTIC V4 primers. Library prep using Illumina DNA prep kit.	84	1634.92	795	29.2742
A1-1123	2022-07-18	Canada: Mississauga	Toronto Pearson International Airport - Terminal 1	24	composite	OHE consultants	University of Waterloo	Illumina MiSeq	Wastewater viral particles captured using ceres microbiome A magnetic beads, extracted with RNEasy mini kit (Qiagen). Lunascript RT supermix (NEB) and PCR amplified using Q5 2x Mastermix (NEB) and ARTIC V4 primers. Library prep using Illumina DNA prep kit.	76	1164.03	461	28.4833
A1-1124	2022-07-19	Canada: Mississauga	Toronto Pearson International Airport - Terminal 1	24	composite	OHE consultants	University of Waterloo	Illumina MiSeq	Wastewater viral particles captured using ceres microbiome A magnetic beads, extracted with RNEasy mini kit (Qiagen). Lunascript RT supermix (NEB) and PCR amplified using Q5 2x Mastermix (NEB) and ARTIC V4 primers. Library prep using Illumina DNA prep kit.	89	2682.57	1874	29.037
A1-1125	2022-07-20	Canada: Mississauga	Toronto Pearson International Airport - Terminal 1	24	composite	OHE consultants	University of Waterloo	Illumina MiSeq	Wastewater viral particles captured using ceres microbiome A magnetic beads, extracted with RNEasy mini kit (Qiagen). Lunascript RT supermix (NEB) and PCR amplified using Q5 2x Mastermix (NEB) and ARTIC V4 primers. Library prep using Illumina DNA prep kit.	96	2837.65	2142	28.7214
A1-1126	2022-07-21	Canada: Mississauga	Toronto Pearson International Airport - Terminal 1	24	composite	OHE consultants	University of Waterloo	Illumina MiSeq	Wastewater viral particles captured using ceres microbiome A magnetic beads, extracted with RNEasy mini kit (Qiagen). Lunascript RT supermix (NEB) and PCR amplified using Q5 2x Mastermix (NEB) and ARTIC V4 primers. Library prep using Illumina DNA prep kit.	93	460.32	333	28.6942
A1-1127	2022-07-22	Canada: Mississauga	Toronto Pearson International Airport - Terminal 1	24	composite	OHE consultants	University of Waterloo	Illumina MiSeq	Wastewater viral particles captured using ceres microbiome A magnetic beads, extracted with RNEasy mini kit (Qiagen). Lunascript RT supermix (NEB) and PCR amplified using Q5 2x Mastermix (NEB) and ARTIC V4 primers. Library prep using Illumina DNA prep kit.	93	784.44	539	29.7487
A1-1128	2022-07-25	Canada: Mississauga	Toronto Pearson International Airport - Terminal 1	24	composite	OHE consultants	University of Waterloo	Illumina MiSeq	Wastewater viral particles captured using ceres microbiome A magnetic beads, extracted with RNEasy mini kit (Qiagen). Lunascript RT supermix (NEB) and PCR amplified using Q5 2x Mastermix (NEB) and ARTIC V4 primers. Library prep using Illumina DNA prep kit.	85	1123.62	494	29.4751
A1-1129	2022-07-28	Canada: Mississauga	Toronto Pearson International Airport - Terminal 1	24	composite	OHE consultants	University of Waterloo	Illumina MiSeq	Wastewater viral particles captured using ceres microbiome A magnetic beads, extracted with RNEasy mini kit (Qiagen). Lunascript RT supermix (NEB) and PCR amplified using Q5 2x Mastermix (NEB) and ARTIC V4 primers. Library prep using Illumina DNA prep kit.	87	2081.03	1009	29.5072
A1-1130	2022-07-29	Canada: Mississauga	Toronto Pearson International Airport - Terminal 1	24	composite	OHE consultants	University of Waterloo	Illumina MiSeq	Wastewater viral particles captured using ceres microbiome A magnetic beads, extracted with RNEasy mini kit (Qiagen). Lunascript RT supermix (NEB) and PCR amplified using Q5 2x Mastermix (NEB) and ARTIC V4 primers. Library prep using Illumina DNA prep kit.	88	2153.31	1177	29.5929
A1-1131	2022-08-02	Canada: Mississauga	Toronto Pearson International Airport - Terminal 1	24	composite	OHE consultants	University of Waterloo	Illumina MiSeq	Wastewater viral particles captured using ceres microbiome A magnetic beads, extracted with RNEasy mini kit (Qiagen). Lunascript RT supermix (NEB) and PCR amplified using Q5 2x Mastermix (NEB) and ARTIC V4 primers. Library prep using Illumina DNA prep kit.	85	1605	846	29.8249
A1-1132	2022-08-03	Canada: Mississauga	Toronto Pearson International Airport - Terminal 1	24	composite	OHE consultants	University of Waterloo	Illumina MiSeq	Wastewater viral particles captured using ceres microbiome A magnetic beads, extracted with RNEasy mini kit (Qiagen). Lunascript RT supermix (NEB) and PCR amplified using Q5 2x Mastermix (NEB) and ARTIC V4 primers. Library prep using Illumina DNA prep kit.	94	2389.72	1345	30.2589
A1-1133	2022-08-04	Canada: Mississauga	Toronto Pearson International Airport - Terminal 1	24	composite	OHE consultants	University of Waterloo	Illumina MiSeq	Wastewater viral particles captured using ceres microbiome A magnetic beads, extracted with RNEasy mini kit (Qiagen). Lunascript RT supermix (NEB) and PCR amplified using Q5 2x Mastermix (NEB) and ARTIC V4 primers. Library prep using Illumina DNA prep kit.	80	2216.87	905	30.438
A1-1134	2022-08-05	Canada: Mississauga	Toronto Pearson International Airport - Terminal 1	24	composite	OHE consultants	University of Waterloo	Illumina MiSeq	Wastewater viral particles captured using ceres microbiome A magnetic beads, extracted with RNEasy mini kit (Qiagen). Lunascript RT supermix (NEB) and PCR amplified using Q5 2x Mastermix (NEB) and ARTIC V4 primers. Library prep using Illumina DNA prep kit.	81	2411.02	461.5	31.5772
A1-1135	2022-08-08	Canada: Mississauga	Toronto Pearson International Airport - Terminal 1	24	composite	OHE consultants	University of Waterloo	Illumina MiSeq	Wastewater viral particles captured using ceres microbiome A magnetic beads, extracted with RNEasy mini kit (Qiagen). Lunascript RT supermix (NEB) and PCR amplified using Q5 2x Mastermix (NEB) and ARTIC V4 primers. Library prep using Illumina DNA prep kit.	77	2407.95	1112	29.8204
A1-1136	2022-08-09	Canada: Mississauga	Toronto Pearson International Airport - Terminal 1	24	composite	OHE consultants	University of Waterloo	Illumina MiSeq	Wastewater viral particles captured using ceres microbiome A magnetic beads, extracted with RNEasy mini kit (Qiagen). Lunascript RT supermix (NEB) and PCR amplified using Q5 2x Mastermix (NEB) and ARTIC V4 primers. Library prep using Illumina DNA prep kit.	93	1989.76	978	28.8588
A1-1137	2022-08-10	Canada: Mississauga	Toronto Pearson International Airport - Terminal 1	24	composite	OHE consultants	University of Waterloo	Illumina MiSeq	Wastewater viral particles captured using ceres microbiome A magnetic beads, extracted with RNEasy mini kit (Qiagen). Lunascript RT supermix (NEB) and PCR amplified using Q5 2x Mastermix (NEB) and ARTIC V4 primers. Library prep using Illumina DNA prep kit.	93	1010.32	498	29.2285
A1-1138	2022-08-11	Canada: Mississauga	Toronto Pearson International Airport - Terminal 1	24	composite	OHE consultants	University of Waterloo	Illumina MiSeq	Wastewater viral particles captured using ceres microbiome A magnetic beads, extracted with RNEasy mini kit (Qiagen). Lunascript RT supermix (NEB) and PCR amplified using Q5 2x Mastermix (NEB) and ARTIC V4 primers. Library prep using Illumina DNA prep kit.	78	1456.35	559	29.6455
A1-1139	2022-08-12	Canada: Mississauga	Toronto Pearson International Airport - Terminal 1	24	composite	OHE consultants	University of Waterloo	Illumina MiSeq	Wastewater viral particles captured using ceres microbiome A magnetic beads, extracted with RNEasy mini kit (Qiagen). Lunascript RT supermix (NEB) and PCR amplified using Q5 2x Mastermix (NEB) and ARTIC V4 primers. Library prep using Illumina DNA prep kit.	64	140.56	57	27.5203
A1-1140	2022-08-15	Canada: Mississauga	Toronto Pearson International Airport - Terminal 1	24	composite	OHE consultants	University of Waterloo	Illumina MiSeq	Wastewater viral particles captured using ceres microbiome A magnetic beads, extracted with RNEasy mini kit (Qiagen). Lunascript RT supermix (NEB) and PCR amplified using Q5 2x Mastermix (NEB) and ARTIC V4 primers. Library prep using Illumina DNA prep kit.	75	863.97	386	30.7561
A1-1141	2022-08-16	Canada: Mississauga	Toronto Pearson International Airport - Terminal 1	24	composite	OHE consultants	University of Waterloo	Illumina MiSeq	Wastewater viral particles captured using ceres microbiome A magnetic beads, extracted with RNEasy mini kit (Qiagen). Lunascript RT supermix (NEB) and PCR amplified using Q5 2x Mastermix (NEB) and ARTIC V4 primers. Library prep using Illumina DNA prep kit.	83	198.36	142	28.4411
A1-1142	2022-08-17	Canada: Mississauga	Toronto Pearson International Airport - Terminal 1	24	composite	OHE consultants	University of Waterloo	Illumina MiSeq	Wastewater viral particles captured using ceres microbiome A magnetic beads, extracted with RNEasy mini kit (Qiagen). Lunascript RT supermix (NEB) and PCR amplified using Q5 2x Mastermix (NEB) and ARTIC V4 primers. Library prep using Illumina DNA prep kit.	88	160.71	117	28.5775
A1-1143	2022-08-18	Canada: Mississauga	Toronto Pearson International Airport - Terminal 1	24	composite	OHE consultants	University of Waterloo	Illumina MiSeq	Wastewater viral particles captured using ceres microbiome A magnetic beads, extracted with RNEasy mini kit (Qiagen). Lunascript RT supermix (NEB) and PCR amplified using Q5 2x Mastermix (NEB) and ARTIC V4 primers. Library prep using Illumina DNA prep kit.	94	2692.26	1947	30.2005
A1-1144	2022-08-19	Canada: Mississauga	Toronto Pearson International Airport - Terminal 1	24	composite	OHE consultants	University of Waterloo	Illumina MiSeq	Wastewater viral particles captured using ceres microbiome A magnetic beads, extracted with RNEasy mini kit (Qiagen). Lunascript RT supermix (NEB) and PCR amplified using Q5 2x Mastermix (NEB) and ARTIC V4 primers. Library prep using Illumina DNA prep kit.	79	636.01	373	31.3645
A1-1145	2022-08-22	Canada: Mississauga	Toronto Pearson International Airport - Terminal 1	24	composite	OHE consultants	University of Waterloo	Illumina MiSeq	Wastewater viral particles captured using ceres microbiome A magnetic beads, extracted with RNEasy mini kit (Qiagen). Lunascript RT supermix (NEB) and PCR amplified using Q5 2x Mastermix (NEB) and ARTIC V4 primers. Library prep using Illumina DNA prep kit.	64	3697	3135	30.8239
A1-1146	2022-08-23	Canada: Mississauga	Toronto Pearson International Airport - Terminal 1	24	composite	OHE consultants	University of Waterloo	Illumina MiSeq	Wastewater viral particles captured using ceres microbiome A magnetic beads, extracted with RNEasy mini kit (Qiagen). Lunascript RT supermix (NEB) and PCR amplified using Q5 2x Mastermix (NEB) and ARTIC V4 primers. Library prep using Illumina DNA prep kit.	78	1053.17	353	28.9756
A1-1147	2022-08-24	Canada: Mississauga	Toronto Pearson International Airport - Terminal 1	24	composite	OHE consultants	University of Waterloo	Illumina MiSeq	Wastewater viral particles captured using ceres microbiome A magnetic beads, extracted with RNEasy mini kit (Qiagen). Lunascript RT supermix (NEB) and PCR amplified using Q5 2x Mastermix (NEB) and ARTIC V4 primers. Library prep using Illumina DNA prep kit.	91	682.77	353	28.7527
A1-1148	2022-08-25	Canada: Mississauga	Toronto Pearson International Airport - Terminal 1	24	composite	OHE consultants	University of Waterloo	Illumina MiSeq	Wastewater viral particles captured using ceres microbiome A magnetic beads, extracted with RNEasy mini kit (Qiagen). Lunascript RT supermix (NEB) and PCR amplified using Q5 2x Mastermix (NEB) and ARTIC V4 primers. Library prep using Illumina DNA prep kit.	46	1353.72	316	31.4105
A1-1149	2022-08-26	Canada: Mississauga	Toronto Pearson International Airport - Terminal 1	24	composite	OHE consultants	University of Waterloo	Illumina MiSeq	Wastewater viral particles captured using ceres microbiome A magnetic beads, extracted with RNEasy mini kit (Qiagen). Lunascript RT supermix (NEB) and PCR amplified using Q5 2x Mastermix (NEB) and ARTIC V4 primers. Library prep using Illumina DNA prep kit.	61	1788.83	808	29.9599
A1-1150	2022-08-29	Canada: Mississauga	Toronto Pearson International Airport - Terminal 1	24	composite	OHE consultants	University of Waterloo	Illumina MiSeq	Wastewater viral particles captured using ceres microbiome A magnetic beads, extracted with RNEasy mini kit (Qiagen). Lunascript RT supermix (NEB) and PCR amplified using Q5 2x Mastermix (NEB) and ARTIC V4 primers. Library prep using Illumina DNA prep kit.	20	838.7	4	30.8239
A1-1151	2022-08-30	Canada: Mississauga	Toronto Pearson International Airport - Terminal 1	24	composite	OHE consultants	University of Waterloo	Illumina MiSeq	Wastewater viral particles captured using ceres microbiome A magnetic beads, extracted with RNEasy mini kit (Qiagen). Lunascript RT supermix (NEB) and PCR amplified using Q5 2x Mastermix (NEB) and ARTIC V4 primers. Library prep using Illumina DNA prep kit.	91	621.31	379	29.2738
A1-1152	2022-08-31	Canada: Mississauga	Toronto Pearson International Airport - Terminal 1	24	composite	OHE consultants	University of Waterloo	Illumina MiSeq	Wastewater viral particles captured using ceres microbiome A magnetic beads, extracted with RNEasy mini kit (Qiagen). Lunascript RT supermix (NEB) and PCR amplified using Q5 2x Mastermix (NEB) and ARTIC V4 primers. Library prep using Illumina DNA prep kit.	51	409.3	107	31.3255
A1-1153	2022-09-01	Canada: Mississauga	Toronto Pearson International Airport - Terminal 1	24	composite	OHE consultants	University of Waterloo	Illumina MiSeq	Wastewater viral particles captured using ceres microbiome A magnetic beads, extracted with RNEasy mini kit (Qiagen). Lunascript RT supermix (NEB) and PCR amplified using Q5 2x Mastermix (NEB) and ARTIC V4 primers. Library prep using Illumina DNA prep kit.	59	769.73	165	29.6144
A1-1154	2022-09-02	Canada: Mississauga	Toronto Pearson International Airport - Terminal 1	24	composite	OHE consultants	University of Waterloo	Illumina MiSeq	Wastewater viral particles captured using ceres microbiome A magnetic beads, extracted with RNEasy mini kit (Qiagen). Lunascript RT supermix (NEB) and PCR amplified using Q5 2x Mastermix (NEB) and ARTIC V4 primers. Library prep using Illumina DNA prep kit.	83	346.94	186	31.4881
A1-1155	2022-09-06	Canada: Mississauga	Toronto Pearson International Airport - Terminal 1	24	composite	OHE consultants	University of Waterloo	Illumina MiSeq	Wastewater viral particles captured using ceres microbiome A magnetic beads, extracted with RNEasy mini kit (Qiagen). Lunascript RT supermix (NEB) and PCR amplified using Q5 2x Mastermix (NEB) and ARTIC V4 primers. Library prep using Illumina DNA prep kit.	80	2240.54	1179	30.4827
A1-1156	2022-09-07	Canada: Mississauga	Toronto Pearson International Airport - Terminal 1	24	composite	OHE consultants	University of Waterloo	Illumina MiSeq	Wastewater viral particles captured using ceres microbiome A magnetic beads, extracted with RNEasy mini kit (Qiagen). Lunascript RT supermix (NEB) and PCR amplified using Q5 2x Mastermix (NEB) and ARTIC V4 primers. Library prep using Illumina DNA prep kit.	91	2820.11	1891	29.7857
A1-1157	2022-09-08	Canada: Mississauga	Toronto Pearson International Airport - Terminal 1	24	composite	OHE consultants	University of Waterloo	Illumina MiSeq	Wastewater viral particles captured using ceres microbiome A magnetic beads, extracted with RNEasy mini kit (Qiagen). Lunascript RT supermix (NEB) and PCR amplified using Q5 2x Mastermix (NEB) and ARTIC V4 primers. Library prep using Illumina DNA prep kit.	57	775.94	327	32.0841
A1-1158	2022-09-09	Canada: Mississauga	Toronto Pearson International Airport - Terminal 1	24	composite	OHE consultants	University of Waterloo	Illumina MiSeq	Wastewater viral particles captured using ceres microbiome A magnetic beads, extracted with RNEasy mini kit (Qiagen). Lunascript RT supermix (NEB) and PCR amplified using Q5 2x Mastermix (NEB) and ARTIC V4 primers. Library prep using Illumina DNA prep kit.	74	1101.06	468	31.8593
A1-1159	2022-09-12	Canada: Mississauga	Toronto Pearson International Airport - Terminal 1	24	composite	OHE consultants	University of Waterloo	Illumina MiSeq	Wastewater viral particles captured using ceres microbiome A magnetic beads, extracted with RNEasy mini kit (Qiagen). Lunascript RT supermix (NEB) and PCR amplified using Q5 2x Mastermix (NEB) and ARTIC V4 primers. Library prep using Illumina DNA prep kit.	85	1187.06	434	31.7709
A1-1160	2022-09-13	Canada: Mississauga	Toronto Pearson International Airport - Terminal 1	24	composite	OHE consultants	University of Waterloo	Illumina MiSeq	Wastewater viral particles captured using ceres microbiome A magnetic beads, extracted with RNEasy mini kit (Qiagen). Lunascript RT supermix (NEB) and PCR amplified using Q5 2x Mastermix (NEB) and ARTIC V4 primers. Library prep using Illumina DNA prep kit.	61	1054.77	254	30.436
A1-1161	2022-09-14	Canada: Mississauga	Toronto Pearson International Airport - Terminal 1	24	composite	OHE consultants	University of Waterloo	Illumina MiSeq	Wastewater viral particles captured using ceres microbiome A magnetic beads, extracted with RNEasy mini kit (Qiagen). Lunascript RT supermix (NEB) and PCR amplified using Q5 2x Mastermix (NEB) and ARTIC V4 primers. Library prep using Illumina DNA prep kit.	67	136.59	66	30.6973
A1-1162	2022-09-15	Canada: Mississauga	Toronto Pearson International Airport - Terminal 1	24	composite	OHE consultants	University of Waterloo	Illumina MiSeq	Wastewater viral particles captured using ceres microbiome A magnetic beads, extracted with RNEasy mini kit (Qiagen). Lunascript RT supermix (NEB) and PCR amplified using Q5 2x Mastermix (NEB) and ARTIC V4 primers. Library prep using Illumina DNA prep kit.	73	626.75	249	33.0713
A1-1163	2022-09-16	Canada: Mississauga	Toronto Pearson International Airport - Terminal 1	24	composite	OHE consultants	University of Waterloo	Illumina MiSeq	Wastewater viral particles captured using ceres microbiome A magnetic beads, extracted with RNEasy mini kit (Qiagen). Lunascript RT supermix (NEB) and PCR amplified using Q5 2x Mastermix (NEB) and ARTIC V4 primers. Library prep using Illumina DNA prep kit.	70	1388.24	572	31.3665
A1-1164	2022-09-19	Canada: Mississauga	Toronto Pearson International Airport - Terminal 1	24	composite	OHE consultants	University of Waterloo	Illumina MiSeq	Wastewater viral particles captured using ceres microbiome A magnetic beads, extracted with RNEasy mini kit (Qiagen). Lunascript RT supermix (NEB) and PCR amplified using Q5 2x Mastermix (NEB) and ARTIC V4 primers. Library prep using Illumina DNA prep kit.	78	1008.16	322	31.583
A1-1165	2022-09-20	Canada: Mississauga	Toronto Pearson International Airport - Terminal 1	24	composite	OHE consultants	University of Waterloo	Illumina MiSeq	Wastewater viral particles captured using ceres microbiome A magnetic beads, extracted with RNEasy mini kit (Qiagen). Lunascript RT supermix (NEB) and PCR amplified using Q5 2x Mastermix (NEB) and ARTIC V4 primers. Library prep using Illumina DNA prep kit.	84	1093.24	430	29.0947
A1-1166	2022-09-21	Canada: Mississauga	Toronto Pearson International Airport - Terminal 1	24	composite	OHE consultants	University of Waterloo	Illumina MiSeq	Wastewater viral particles captured using ceres microbiome A magnetic beads, extracted with RNEasy mini kit (Qiagen). Lunascript RT supermix (NEB) and PCR amplified using Q5 2x Mastermix (NEB) and ARTIC V4 primers. Library prep using Illumina DNA prep kit.	75	575.23	273	31.247
A1-1167	2022-09-22	Canada: Mississauga	Toronto Pearson International Airport - Terminal 1	24	composite	OHE consultants	University of Waterloo	Illumina MiSeq	Wastewater viral particles captured using ceres microbiome A magnetic beads, extracted with RNEasy mini kit (Qiagen). Lunascript RT supermix (NEB) and PCR amplified using Q5 2x Mastermix (NEB) and ARTIC V4 primers. Library prep using Illumina DNA prep kit.	93	1656.74	918	30.8481
A1-1168	2022-09-23	Canada: Mississauga	Toronto Pearson International Airport - Terminal 1	24	composite	OHE consultants	University of Waterloo	Illumina MiSeq	Wastewater viral particles captured using ceres microbiome A magnetic beads, extracted with RNEasy mini kit (Qiagen). Lunascript RT supermix (NEB) and PCR amplified using Q5 2x Mastermix (NEB) and ARTIC V4 primers. Library prep using Illumina DNA prep kit.	97	3018.95	2199	30.3036
A1-1169	2022-09-26	Canada: Mississauga	Toronto Pearson International Airport - Terminal 1	24	composite	OHE consultants	University of Waterloo	Illumina MiSeq	Wastewater viral particles captured using ceres microbiome A magnetic beads, extracted with RNEasy mini kit (Qiagen). Lunascript RT supermix (NEB) and PCR amplified using Q5 2x Mastermix (NEB) and ARTIC V4 primers. Library prep using Illumina DNA prep kit.	88	521.78	300	27.0998
A1-1170	2022-09-27	Canada: Mississauga	Toronto Pearson International Airport - Terminal 1	24	composite	OHE consultants	University of Waterloo	Illumina MiSeq	Wastewater viral particles captured using ceres microbiome A magnetic beads, extracted with RNEasy mini kit (Qiagen). Lunascript RT supermix (NEB) and PCR amplified using Q5 2x Mastermix (NEB) and ARTIC V4 primers. Library prep using Illumina DNA prep kit.	86	688.91	276	30.7322
A1-1171	2022-09-28	Canada: Mississauga	Toronto Pearson International Airport - Terminal 1	24	composite	OHE consultants	University of Waterloo	Illumina MiSeq	Wastewater viral particles captured using ceres microbiome A magnetic beads, extracted with RNEasy mini kit (Qiagen). Lunascript RT supermix (NEB) and PCR amplified using Q5 2x Mastermix (NEB) and ARTIC V4 primers. Library prep using Illumina DNA prep kit.	73	359.85	208	31.325
A1-1172	2022-09-29	Canada: Mississauga	Toronto Pearson International Airport - Terminal 1	24	composite	OHE consultants	University of Waterloo	Illumina MiSeq	Wastewater viral particles captured using ceres microbiome A magnetic beads, extracted with RNEasy mini kit (Qiagen). Lunascript RT supermix (NEB) and PCR amplified using Q5 2x Mastermix (NEB) and ARTIC V4 primers. Library prep using Illumina DNA prep kit.	83	2093.78	1122	30.8518
A1-1173	2022-09-30	Canada: Mississauga	Toronto Pearson International Airport - Terminal 1	24	composite	OHE consultants	University of Waterloo	Illumina MiSeq	Wastewater viral particles captured using ceres microbiome A magnetic beads, extracted with RNEasy mini kit (Qiagen). Lunascript RT supermix (NEB) and PCR amplified using Q5 2x Mastermix (NEB) and ARTIC V4 primers. Library prep using Illumina DNA prep kit.	90	1546.84	719	28.8108
A1-1174	2022-10-03	Canada: Mississauga	Toronto Pearson International Airport - Terminal 1	24	composite	OHE consultants	University of Waterloo	Illumina MiSeq	Wastewater viral particles captured using ceres microbiome A magnetic beads, extracted with RNEasy mini kit (Qiagen). Lunascript RT supermix (NEB) and PCR amplified using Q5 2x Mastermix (NEB) and ARTIC V4 primers. Library prep using Illumina DNA prep kit.	72	1345.03	494	28.8636
A1-1175	2022-10-04	Canada: Mississauga	Toronto Pearson International Airport - Terminal 1	24	composite	OHE consultants	University of Waterloo	Illumina MiSeq	Wastewater viral particles captured using ceres microbiome A magnetic beads, extracted with RNEasy mini kit (Qiagen). Lunascript RT supermix (NEB) and PCR amplified using Q5 2x Mastermix (NEB) and ARTIC V4 primers. Library prep using Illumina DNA prep kit.	69	1679.47	617	29.9806
A1-1176	2022-10-05	Canada: Mississauga	Toronto Pearson International Airport - Terminal 1	24	composite	OHE consultants	University of Waterloo	Illumina MiSeq	Wastewater viral particles captured using ceres microbiome A magnetic beads, extracted with RNEasy mini kit (Qiagen). Lunascript RT supermix (NEB) and PCR amplified using Q5 2x Mastermix (NEB) and ARTIC V4 primers. Library prep using Illumina DNA prep kit.	77	1470.66	731	31.6631
A1-1177	2022-10-06	Canada: Mississauga	Toronto Pearson International Airport - Terminal 1	24	composite	OHE consultants	University of Waterloo	Illumina MiSeq	Wastewater viral particles captured using ceres microbiome A magnetic beads, extracted with RNEasy mini kit (Qiagen). Lunascript RT supermix (NEB) and PCR amplified using Q5 2x Mastermix (NEB) and ARTIC V4 primers. Library prep using Illumina DNA prep kit.	68	2702.64	1487	30.5388
A1-1178	2022-10-07	Canada: Mississauga	Toronto Pearson International Airport - Terminal 1	24	composite	OHE consultants	University of Waterloo	Illumina MiSeq	Wastewater viral particles captured using ceres microbiome A magnetic beads, extracted with RNEasy mini kit (Qiagen). Lunascript RT supermix (NEB) and PCR amplified using Q5 2x Mastermix (NEB) and ARTIC V4 primers. Library prep using Illumina DNA prep kit.	57	754.65	347	31.7491
A1-1179	2022-10-11	Canada: Mississauga	Toronto Pearson International Airport - Terminal 1	24	composite	OHE consultants	University of Waterloo	Illumina MiSeq	Wastewater viral particles captured using ceres microbiome A magnetic beads, extracted with RNEasy mini kit (Qiagen). Lunascript RT supermix (NEB) and PCR amplified using Q5 2x Mastermix (NEB) and ARTIC V4 primers. Library prep using Illumina DNA prep kit.	48	1552.65	217	30.9221
A1-1180	2022-10-12	Canada: Mississauga	Toronto Pearson International Airport - Terminal 1	24	composite	OHE consultants	University of Waterloo	Illumina MiSeq	Wastewater viral particles captured using ceres microbiome A magnetic beads, extracted with RNEasy mini kit (Qiagen). Lunascript RT supermix (NEB) and PCR amplified using Q5 2x Mastermix (NEB) and ARTIC V4 primers. Library prep using Illumina DNA prep kit.	56	1470.39	540	31.5152
A1-1181	2022-10-13	Canada: Mississauga	Toronto Pearson International Airport - Terminal 1	24	composite	OHE consultants	University of Waterloo	Illumina MiSeq	Wastewater viral particles captured using ceres microbiome A magnetic beads, extracted with RNEasy mini kit (Qiagen). Lunascript RT supermix (NEB) and PCR amplified using Q5 2x Mastermix (NEB) and ARTIC V4 primers. Library prep using Illumina DNA prep kit.	81	1886.39	782	30.3021
A1-1182	2022-10-14	Canada: Mississauga	Toronto Pearson International Airport - Terminal 1	24	composite	OHE consultants	University of Waterloo	Illumina MiSeq	Wastewater viral particles captured using ceres microbiome A magnetic beads, extracted with RNEasy mini kit (Qiagen). Lunascript RT supermix (NEB) and PCR amplified using Q5 2x Mastermix (NEB) and ARTIC V4 primers. Library prep using Illumina DNA prep kit.	86	1739.57	1041	30.7152
A1-1183	2022-10-17	Canada: Mississauga	Toronto Pearson International Airport - Terminal 1	24	composite	OHE consultants	University of Waterloo	Illumina MiSeq	Wastewater viral particles captured using ceres microbiome A magnetic beads, extracted with RNEasy mini kit (Qiagen). Lunascript RT supermix (NEB) and PCR amplified using Q5 2x Mastermix (NEB) and ARTIC V4 primers. Library prep using Illumina DNA prep kit.	85	2570.66	1440	29.2599
A1-1184	2022-10-18	Canada: Mississauga	Toronto Pearson International Airport - Terminal 1	24	composite	OHE consultants	University of Waterloo	Illumina MiSeq	Wastewater viral particles captured using ceres microbiome A magnetic beads, extracted with RNEasy mini kit (Qiagen). Lunascript RT supermix (NEB) and PCR amplified using Q5 2x Mastermix (NEB) and ARTIC V4 primers. Library prep using Illumina DNA prep kit.	64	814.92	416.5	30.8465
A1-1185	2022-10-19	Canada: Mississauga	Toronto Pearson International Airport - Terminal 1	24	composite	OHE consultants	University of Waterloo	Illumina MiSeq	Wastewater viral particles captured using ceres microbiome A magnetic beads, extracted with RNEasy mini kit (Qiagen). Lunascript RT supermix (NEB) and PCR amplified using Q5 2x Mastermix (NEB) and ARTIC V4 primers. Library prep using Illumina DNA prep kit.	86	911.44	500	30.7311
A1-1186	2022-10-20	Canada: Mississauga	Toronto Pearson International Airport - Terminal 1	24	composite	OHE consultants	University of Waterloo	Illumina MiSeq	Wastewater viral particles captured using ceres microbiome A magnetic beads, extracted with RNEasy mini kit (Qiagen). Lunascript RT supermix (NEB) and PCR amplified using Q5 2x Mastermix (NEB) and ARTIC V4 primers. Library prep using Illumina DNA prep kit.	66	478.19	290	31.9031
A1-1187	2022-10-21	Canada: Mississauga	Toronto Pearson International Airport - Terminal 1	24	composite	OHE consultants	University of Waterloo	Illumina MiSeq	Wastewater viral particles captured using ceres microbiome A magnetic beads, extracted with RNEasy mini kit (Qiagen). Lunascript RT supermix (NEB) and PCR amplified using Q5 2x Mastermix (NEB) and ARTIC V4 primers. Library prep using Illumina DNA prep kit.	63	546.14	299	31.6625
A1-1188	2022-10-24	Canada: Mississauga	Toronto Pearson International Airport - Terminal 1	24	composite	OHE consultants	University of Waterloo	Illumina MiSeq	Wastewater viral particles captured using ceres microbiome A magnetic beads, extracted with RNEasy mini kit (Qiagen). Lunascript RT supermix (NEB) and PCR amplified using Q5 2x Mastermix (NEB) and ARTIC V4 primers. Library prep using Illumina DNA prep kit.	81	764.3	523	29.4885
A1-1189	2022-10-25	Canada: Mississauga	Toronto Pearson International Airport - Terminal 1	24	composite	OHE consultants	University of Waterloo	Illumina MiSeq	Wastewater viral particles captured using ceres microbiome A magnetic beads, extracted with RNEasy mini kit (Qiagen). Lunascript RT supermix (NEB) and PCR amplified using Q5 2x Mastermix (NEB) and ARTIC V4 primers. Library prep using Illumina DNA prep kit.	79	1597.51	825	31.2758
A1-1190	2022-10-26	Canada: Mississauga	Toronto Pearson International Airport - Terminal 1	24	composite	OHE consultants	University of Waterloo	Illumina MiSeq	Wastewater viral particles captured using ceres microbiome A magnetic beads, extracted with RNEasy mini kit (Qiagen). Lunascript RT supermix (NEB) and PCR amplified using Q5 2x Mastermix (NEB) and ARTIC V4 primers. Library prep using Illumina DNA prep kit.	88	1101.5	622	30.6024
A1-1191	2022-10-27	Canada: Mississauga	Toronto Pearson International Airport - Terminal 1	24	composite	OHE consultants	University of Waterloo	Illumina MiSeq	Wastewater viral particles captured using ceres microbiome A magnetic beads, extracted with RNEasy mini kit (Qiagen). Lunascript RT supermix (NEB) and PCR amplified using Q5 2x Mastermix (NEB) and ARTIC V4 primers. Library prep using Illumina DNA prep kit.	59	3072.2	1521	29.6991
A1-1192	2022-10-28	Canada: Mississauga	Toronto Pearson International Airport - Terminal 1	24	composite	OHE consultants	University of Waterloo	Illumina MiSeq	Wastewater viral particles captured using ceres microbiome A magnetic beads, extracted with RNEasy mini kit (Qiagen). Lunascript RT supermix (NEB) and PCR amplified using Q5 2x Mastermix (NEB) and ARTIC V4 primers. Library prep using Illumina DNA prep kit.	56	2239.42	25	30.9823
A1-1193	2022-10-31	Canada: Mississauga	Toronto Pearson International Airport - Terminal 1	24	composite	OHE consultants	University of Waterloo	Illumina MiSeq	Wastewater viral particles captured using ceres microbiome A magnetic beads, extracted with RNEasy mini kit (Qiagen). Lunascript RT supermix (NEB) and PCR amplified using Q5 2x Mastermix (NEB) and ARTIC V4 primers. Library prep using Illumina DNA prep kit.	48	909.2	20	29.6696
A1-1194	2022-11-01	Canada: Mississauga	Toronto Pearson International Airport - Terminal 1	24	composite	OHE consultants	University of Waterloo	Illumina MiSeq	Wastewater viral particles captured using ceres microbiome A magnetic beads, extracted with RNEasy mini kit (Qiagen). Lunascript RT supermix (NEB) and PCR amplified using Q5 2x Mastermix (NEB) and ARTIC V4 primers. Library prep using Illumina DNA prep kit.	85	1367.97	501	28.3687
A1-1195	2022-11-02	Canada: Mississauga	Toronto Pearson International Airport - Terminal 1	24	composite	OHE consultants	University of Waterloo	Illumina MiSeq	Wastewater viral particles captured using ceres microbiome A magnetic beads, extracted with RNEasy mini kit (Qiagen). Lunascript RT supermix (NEB) and PCR amplified using Q5 2x Mastermix (NEB) and ARTIC V4 primers. Library prep using Illumina DNA prep kit.	87	2191.82	1353	30.1225
A1-1196	2022-11-03	Canada: Mississauga	Toronto Pearson International Airport - Terminal 1	24	composite	OHE consultants	University of Waterloo	Illumina MiSeq	Wastewater viral particles captured using ceres microbiome A magnetic beads, extracted with RNEasy mini kit (Qiagen). Lunascript RT supermix (NEB) and PCR amplified using Q5 2x Mastermix (NEB) and ARTIC V4 primers. Library prep using Illumina DNA prep kit.	50	853.77	19	29.9703
A1-1197	2022-11-04	Canada: Mississauga	Toronto Pearson International Airport - Terminal 1	24	composite	OHE consultants	University of Waterloo	Illumina MiSeq	Wastewater viral particles captured using ceres microbiome A magnetic beads, extracted with RNEasy mini kit (Qiagen). Lunascript RT supermix (NEB) and PCR amplified using Q5 2x Mastermix (NEB) and ARTIC V4 primers. Library prep using Illumina DNA prep kit.	49	2069.27	35	30.0151
A1-1198	2022-11-07	Canada: Mississauga	Toronto Pearson International Airport - Terminal 1	24	composite	OHE consultants	University of Waterloo	Illumina MiSeq	Wastewater viral particles captured using ceres microbiome A magnetic beads, extracted with RNEasy mini kit (Qiagen). Lunascript RT supermix (NEB) and PCR amplified using Q5 2x Mastermix (NEB) and ARTIC V4 primers. Library prep using Illumina DNA prep kit.	90	2732.34	1439	30.294
A1-1199	2022-11-08	Canada: Mississauga	Toronto Pearson International Airport - Terminal 1	24	composite	OHE consultants	University of Waterloo	Illumina MiSeq	Wastewater viral particles captured using ceres microbiome A magnetic beads, extracted with RNEasy mini kit (Qiagen). Lunascript RT supermix (NEB) and PCR amplified using Q5 2x Mastermix (NEB) and ARTIC V4 primers. Library prep using Illumina DNA prep kit.	93	2819.86	1060	30.3067
A1-1200	2022-11-09	Canada: Mississauga	Toronto Pearson International Airport - Terminal 1	24	composite	OHE consultants	University of Waterloo	Illumina MiSeq	Wastewater viral particles captured using ceres microbiome A magnetic beads, extracted with RNEasy mini kit (Qiagen). Lunascript RT supermix (NEB) and PCR amplified using Q5 2x Mastermix (NEB) and ARTIC V4 primers. Library prep using Illumina DNA prep kit.	94	2787.71	2039	29.6559
A1-1201	2022-11-10	Canada: Mississauga	Toronto Pearson International Airport - Terminal 1	24	composite	OHE consultants	University of Waterloo	Illumina MiSeq	Wastewater viral particles captured using ceres microbiome A magnetic beads, extracted with RNEasy mini kit (Qiagen). Lunascript RT supermix (NEB) and PCR amplified using Q5 2x Mastermix (NEB) and ARTIC V4 primers. Library prep using Illumina DNA prep kit.	49	1024.43	26	31.2813
A1-1202	2022-11-11	Canada: Mississauga	Toronto Pearson International Airport - Terminal 1	24	composite	OHE consultants	University of Waterloo	Illumina MiSeq	Wastewater viral particles captured using ceres microbiome A magnetic beads, extracted with RNEasy mini kit (Qiagen). Lunascript RT supermix (NEB) and PCR amplified using Q5 2x Mastermix (NEB) and ARTIC V4 primers. Library prep using Illumina DNA prep kit.	48	930.25	282	31.105
A1-1203	2022-11-14	Canada: Mississauga	Toronto Pearson International Airport - Terminal 1	24	composite	OHE consultants	University of Waterloo	Illumina MiSeq	Wastewater viral particles captured using ceres microbiome A magnetic beads, extracted with RNEasy mini kit (Qiagen). Lunascript RT supermix (NEB) and PCR amplified using Q5 2x Mastermix (NEB) and ARTIC V4 primers. Library prep using Illumina DNA prep kit.	26	91.33	12	31.7634
A1-1204	2022-11-15	Canada: Mississauga	Toronto Pearson International Airport - Terminal 1	24	composite	OHE consultants	University of Waterloo	Illumina MiSeq	Wastewater viral particles captured using ceres microbiome A magnetic beads, extracted with RNEasy mini kit (Qiagen). Lunascript RT supermix (NEB) and PCR amplified using Q5 2x Mastermix (NEB) and ARTIC V4 primers. Library prep using Illumina DNA prep kit.	76	1619.7	674	29.6869
A1-1205	2022-11-16	Canada: Mississauga	Toronto Pearson International Airport - Terminal 1	24	composite	OHE consultants	University of Waterloo	Illumina MiSeq	Wastewater viral particles captured using ceres microbiome A magnetic beads, extracted with RNEasy mini kit (Qiagen). Lunascript RT supermix (NEB) and PCR amplified using Q5 2x Mastermix (NEB) and ARTIC V4 primers. Library prep using Illumina DNA prep kit.	40	248.44	19	32.4545
A1-1206	2022-11-17	Canada: Mississauga	Toronto Pearson International Airport - Terminal 1	24	composite	OHE consultants	University of Waterloo	Illumina MiSeq	Wastewater viral particles captured using ceres microbiome A magnetic beads, extracted with RNEasy mini kit (Qiagen). Lunascript RT supermix (NEB) and PCR amplified using Q5 2x Mastermix (NEB) and ARTIC V4 primers. Library prep using Illumina DNA prep kit.	62	2699.95	1269	29.8247
A1-1207	2022-11-18	Canada: Mississauga	Toronto Pearson International Airport - Terminal 1	24	composite	OHE consultants	University of Waterloo	Illumina MiSeq	Wastewater viral particles captured using ceres microbiome A magnetic beads, extracted with RNEasy mini kit (Qiagen). Lunascript RT supermix (NEB) and PCR amplified using Q5 2x Mastermix (NEB) and ARTIC V4 primers. Library prep using Illumina DNA prep kit.	58	1579.27	286	31.4387
A1-1208	2022-11-21	Canada: Mississauga	Toronto Pearson International Airport - Terminal 1	24	composite	OHE consultants	University of Waterloo	Illumina MiSeq	Wastewater viral particles captured using ceres microbiome A magnetic beads, extracted with RNEasy mini kit (Qiagen). Lunascript RT supermix (NEB) and PCR amplified using Q5 2x Mastermix (NEB) and ARTIC V4 primers. Library prep using Illumina DNA prep kit.	82	2237.53	959	31.0534
A1-1209	2022-11-22	Canada: Mississauga	Toronto Pearson International Airport - Terminal 1	24	composite	OHE consultants	University of Waterloo	Illumina MiSeq	Wastewater viral particles captured using ceres microbiome A magnetic beads, extracted with RNEasy mini kit (Qiagen). Lunascript RT supermix (NEB) and PCR amplified using Q5 2x Mastermix (NEB) and ARTIC V4 primers. Library prep using Illumina DNA prep kit.	53	550.7	132	31.1202
A1-1210	2022-11-23	Canada: Mississauga	Toronto Pearson International Airport - Terminal 1	24	composite	OHE consultants	University of Waterloo	Illumina MiSeq	Wastewater viral particles captured using ceres microbiome A magnetic beads, extracted with RNEasy mini kit (Qiagen). Lunascript RT supermix (NEB) and PCR amplified using Q5 2x Mastermix (NEB) and ARTIC V4 primers. Library prep using Illumina DNA prep kit.	41	1316.19	74	31.3275
A1-1211	2022-11-24	Canada: Mississauga	Toronto Pearson International Airport - Terminal 1	24	composite	OHE consultants	University of Waterloo	Illumina MiSeq	Wastewater viral particles captured using ceres microbiome A magnetic beads, extracted with RNEasy mini kit (Qiagen). Lunascript RT supermix (NEB) and PCR amplified using Q5 2x Mastermix (NEB) and ARTIC V4 primers. Library prep using Illumina DNA prep kit.	80	1757.85	877.5	29.8726
A1-1212	2022-11-25	Canada: Mississauga	Toronto Pearson International Airport - Terminal 1	24	composite	OHE consultants	University of Waterloo	Illumina MiSeq	Wastewater viral particles captured using ceres microbiome A magnetic beads, extracted with RNEasy mini kit (Qiagen). Lunascript RT supermix (NEB) and PCR amplified using Q5 2x Mastermix (NEB) and ARTIC V4 primers. Library prep using Illumina DNA prep kit.	59	2017.14	512.5	29.8798
A1-1213	2022-11-28	Canada: Mississauga	Toronto Pearson International Airport - Terminal 1	24	composite	OHE consultants	University of Waterloo	Illumina MiSeq	Wastewater viral particles captured using ceres microbiome A magnetic beads, extracted with RNEasy mini kit (Qiagen). Lunascript RT supermix (NEB) and PCR amplified using Q5 2x Mastermix (NEB) and ARTIC V4 primers. Library prep using Illumina DNA prep kit.	94	2032.12	1195	28.8952
A1-1214	2022-11-29	Canada: Mississauga	Toronto Pearson International Airport - Terminal 1	24	composite	OHE consultants	University of Waterloo	Illumina MiSeq	Wastewater viral particles captured using ceres microbiome A magnetic beads, extracted with RNEasy mini kit (Qiagen). Lunascript RT supermix (NEB) and PCR amplified using Q5 2x Mastermix (NEB) and ARTIC V4 primers. Library prep using Illumina DNA prep kit.	94	2563.93	1700	29.5383
A1-1215	2022-11-30	Canada: Mississauga	Toronto Pearson International Airport - Terminal 1	24	composite	OHE consultants	University of Waterloo	Illumina MiSeq	Wastewater viral particles captured using ceres microbiome A magnetic beads, extracted with RNEasy mini kit (Qiagen). Lunascript RT supermix (NEB) and PCR amplified using Q5 2x Mastermix (NEB) and ARTIC V4 primers. Library prep using Illumina DNA prep kit.	87	2002.58	1234	29.8338
A1-1216	2022-12-01	Canada: Mississauga	Toronto Pearson International Airport - Terminal 1	24	composite	OHE consultants	University of Waterloo	Illumina MiSeq	Wastewater viral particles captured using ceres microbiome A magnetic beads, extracted with RNEasy mini kit (Qiagen). Lunascript RT supermix (NEB) and PCR amplified using Q5 2x Mastermix (NEB) and ARTIC V4 primers. Library prep using Illumina DNA prep kit.	71	2335.9	1097	32.4059
A1-1217	2022-12-02	Canada: Mississauga	Toronto Pearson International Airport - Terminal 1	24	composite	OHE consultants	University of Waterloo	Illumina MiSeq	Wastewater viral particles captured using ceres microbiome A magnetic beads, extracted with RNEasy mini kit (Qiagen). Lunascript RT supermix (NEB) and PCR amplified using Q5 2x Mastermix (NEB) and ARTIC V4 primers. Library prep using Illumina DNA prep kit.	78	2985.73	2096	32.3304
A1-1218	2022-12-05	Canada: Mississauga	Toronto Pearson International Airport - Terminal 1	24	composite	OHE consultants	University of Waterloo	Illumina MiSeq	Wastewater viral particles captured using ceres microbiome A magnetic beads, extracted with RNEasy mini kit (Qiagen). Lunascript RT supermix (NEB) and PCR amplified using Q5 2x Mastermix (NEB) and ARTIC V4 primers. Library prep using Illumina DNA prep kit.	72	2729.1	1617	32.491
A1-1219	2022-12-06	Canada: Mississauga	Toronto Pearson International Airport - Terminal 1	24	composite	OHE consultants	University of Waterloo	Illumina MiSeq	Wastewater viral particles captured using ceres microbiome A magnetic beads, extracted with RNEasy mini kit (Qiagen). Lunascript RT supermix (NEB) and PCR amplified using Q5 2x Mastermix (NEB) and ARTIC V4 primers. Library prep using Illumina DNA prep kit.	69	1861.25	970	31.8531
A1-1220	2022-12-07	Canada: Mississauga	Toronto Pearson International Airport - Terminal 1	24	composite	OHE consultants	University of Waterloo	Illumina MiSeq	Wastewater viral particles captured using ceres microbiome A magnetic beads, extracted with RNEasy mini kit (Qiagen). Lunascript RT supermix (NEB) and PCR amplified using Q5 2x Mastermix (NEB) and ARTIC V4 primers. Library prep using Illumina DNA prep kit.	95	1520.28	960	31.7555
A1-1221	2022-12-08	Canada: Mississauga	Toronto Pearson International Airport - Terminal 1	24	composite	OHE consultants	University of Waterloo	Illumina MiSeq	Wastewater viral particles captured using ceres microbiome A magnetic beads, extracted with RNEasy mini kit (Qiagen). Lunascript RT supermix (NEB) and PCR amplified using Q5 2x Mastermix (NEB) and ARTIC V4 primers. Library prep using Illumina DNA prep kit.	77	3043.61	2030	30.4644
A1-1222	2022-12-09	Canada: Mississauga	Toronto Pearson International Airport - Terminal 1	24	composite	OHE consultants	University of Waterloo	Illumina MiSeq	Wastewater viral particles captured using ceres microbiome A magnetic beads, extracted with RNEasy mini kit (Qiagen). Lunascript RT supermix (NEB) and PCR amplified using Q5 2x Mastermix (NEB) and ARTIC V4 primers. Library prep using Illumina DNA prep kit.	98	3519.73	2737	30.9506
A1-1223	2022-12-12	Canada: Mississauga	Toronto Pearson International Airport - Terminal 1	24	composite	OHE consultants	University of Waterloo	Illumina MiSeq	Wastewater viral particles captured using ceres microbiome A magnetic beads, extracted with RNEasy mini kit (Qiagen). Lunascript RT supermix (NEB) and PCR amplified using Q5 2x Mastermix (NEB) and ARTIC V4 primers. Library prep using Illumina DNA prep kit.	92	3601.9	2997.5	30.5421
A1-1224	2022-12-13	Canada: Mississauga	Toronto Pearson International Airport - Terminal 1	24	composite	OHE consultants	University of Waterloo	Illumina MiSeq	Wastewater viral particles captured using ceres microbiome A magnetic beads, extracted with RNEasy mini kit (Qiagen). Lunascript RT supermix (NEB) and PCR amplified using Q5 2x Mastermix (NEB) and ARTIC V4 primers. Library prep using Illumina DNA prep kit.	86	1465.2	786	30.6722
A1-1225	2022-12-14	Canada: Mississauga	Toronto Pearson International Airport - Terminal 1	24	composite	OHE consultants	University of Waterloo	Illumina MiSeq	Wastewater viral particles captured using ceres microbiome A magnetic beads, extracted with RNEasy mini kit (Qiagen). Lunascript RT supermix (NEB) and PCR amplified using Q5 2x Mastermix (NEB) and ARTIC V4 primers. Library prep using Illumina DNA prep kit.	53	1384.78	108	31.847
A1-1226	2022-12-15	Canada: Mississauga	Toronto Pearson International Airport - Terminal 1	24	composite	OHE consultants	University of Waterloo	Illumina MiSeq	Wastewater viral particles captured using ceres microbiome A magnetic beads, extracted with RNEasy mini kit (Qiagen). Lunascript RT supermix (NEB) and PCR amplified using Q5 2x Mastermix (NEB) and ARTIC V4 primers. Library prep using Illumina DNA prep kit.	86	2774.77	1357	30.6886
A1-1227	2022-12-16	Canada: Mississauga	Toronto Pearson International Airport - Terminal 1	24	composite	OHE consultants	University of Waterloo	Illumina MiSeq	Wastewater viral particles captured using ceres microbiome A magnetic beads, extracted with RNEasy mini kit (Qiagen). Lunascript RT supermix (NEB) and PCR amplified using Q5 2x Mastermix (NEB) and ARTIC V4 primers. Library prep using Illumina DNA prep kit.	86	2282.2	1112	29.0396
A1-1228	2022-12-19	Canada: Mississauga	Toronto Pearson International Airport - Terminal 1	24	composite	OHE consultants	University of Waterloo	Illumina MiSeq	Wastewater viral particles captured using ceres microbiome A magnetic beads, extracted with RNEasy mini kit (Qiagen). Lunascript RT supermix (NEB) and PCR amplified using Q5 2x Mastermix (NEB) and ARTIC V4 primers. Library prep using Illumina DNA prep kit.	58	1940.69	185	31.1933
A1-1229	2022-12-20	Canada: Mississauga	Toronto Pearson International Airport - Terminal 1	24	composite	OHE consultants	University of Waterloo	Illumina MiSeq	Wastewater viral particles captured using ceres microbiome A magnetic beads, extracted with RNEasy mini kit (Qiagen). Lunascript RT supermix (NEB) and PCR amplified using Q5 2x Mastermix (NEB) and ARTIC V4 primers. Library prep using Illumina DNA prep kit.	88	2324.81	1196	31.7266
A1-1230	2022-12-21	Canada: Mississauga	Toronto Pearson International Airport - Terminal 1	24	composite	OHE consultants	University of Waterloo	Illumina MiSeq	Wastewater viral particles captured using ceres microbiome A magnetic beads, extracted with RNEasy mini kit (Qiagen). Lunascript RT supermix (NEB) and PCR amplified using Q5 2x Mastermix (NEB) and ARTIC V4 primers. Library prep using Illumina DNA prep kit.	92	1859.17	1008	29.49
A1-1231	2022-12-22	Canada: Mississauga	Toronto Pearson International Airport - Terminal 1	24	composite	OHE consultants	University of Waterloo	Illumina MiSeq	Wastewater viral particles captured using ceres microbiome A magnetic beads, extracted with RNEasy mini kit (Qiagen). Lunascript RT supermix (NEB) and PCR amplified using Q5 2x Mastermix (NEB) and ARTIC V4 primers. Library prep using Illumina DNA prep kit.	51	1227.73	46	30.1928
A1-1232	2022-12-23	Canada: Mississauga	Toronto Pearson International Airport - Terminal 1	24	composite	OHE consultants	University of Waterloo	Illumina MiSeq	Wastewater viral particles captured using ceres microbiome A magnetic beads, extracted with RNEasy mini kit (Qiagen). Lunascript RT supermix (NEB) and PCR amplified using Q5 2x Mastermix (NEB) and ARTIC V4 primers. Library prep using Illumina DNA prep kit.	45	2495.11	112	31.3588
A1-1233	2023-01-03	Canada: Mississauga	Toronto Pearson International Airport - Terminal 1	24	composite	OHE consultants	University of Waterloo	Illumina MiSeq	Wastewater viral particles captured using ceres microbiome A magnetic beads, extracted with RNEasy mini kit (Qiagen). Lunascript RT supermix (NEB) and PCR amplified using Q5 2x Mastermix (NEB) and ARTIC V4 primers. Library prep using Illumina DNA prep kit.	80	752.25	321	28.9246
A1-1234	2023-01-04	Canada: Mississauga	Toronto Pearson International Airport - Terminal 1	24	composite	OHE consultants	University of Waterloo	Illumina MiSeq	Wastewater viral particles captured using ceres microbiome A magnetic beads, extracted with RNEasy mini kit (Qiagen). Lunascript RT supermix (NEB) and PCR amplified using Q5 2x Mastermix (NEB) and ARTIC V4 primers. Library prep using Illumina DNA prep kit.	80	2194.9	1206	31.4409
A1-1235	2023-01-05	Canada: Mississauga	Toronto Pearson International Airport - Terminal 1	24	composite	OHE consultants	University of Waterloo	Illumina MiSeq	Wastewater viral particles captured using ceres microbiome A magnetic beads, extracted with RNEasy mini kit (Qiagen). Lunascript RT supermix (NEB) and PCR amplified using Q5 2x Mastermix (NEB) and ARTIC V4 primers. Library prep using Illumina DNA prep kit.	91	2662.29	1901.5	30.7873
A1-1236	2023-01-06	Canada: Mississauga	Toronto Pearson International Airport - Terminal 1	24	composite	OHE consultants	University of Waterloo	Illumina MiSeq	Wastewater viral particles captured using ceres microbiome A magnetic beads, extracted with RNEasy mini kit (Qiagen). Lunascript RT supermix (NEB) and PCR amplified using Q5 2x Mastermix (NEB) and ARTIC V4 primers. Library prep using Illumina DNA prep kit.	90	2481.96	1526	29.6051
A1-1237	2023-01-09	Canada: Mississauga	Toronto Pearson International Airport - Terminal 1	24	composite	OHE consultants	University of Waterloo	Illumina MiSeq	Wastewater viral particles captured using ceres microbiome A magnetic beads, extracted with RNEasy mini kit (Qiagen). Lunascript RT supermix (NEB) and PCR amplified using Q5 2x Mastermix (NEB) and ARTIC V4 primers. Library prep using Illumina DNA prep kit.	50	493.43	96	32.5448
A1-1238	2023-01-10	Canada: Mississauga	Toronto Pearson International Airport - Terminal 1	24	composite	OHE consultants	University of Waterloo	Illumina MiSeq	Wastewater viral particles captured using ceres microbiome A magnetic beads, extracted with RNEasy mini kit (Qiagen). Lunascript RT supermix (NEB) and PCR amplified using Q5 2x Mastermix (NEB) and ARTIC V4 primers. Library prep using Illumina DNA prep kit.	77	967.45	466	30.78
A1-1239	2023-01-11	Canada: Mississauga	Toronto Pearson International Airport - Terminal 1	24	composite	OHE consultants	University of Waterloo	Illumina MiSeq	Wastewater viral particles captured using ceres microbiome A magnetic beads, extracted with RNEasy mini kit (Qiagen). Lunascript RT supermix (NEB) and PCR amplified using Q5 2x Mastermix (NEB) and ARTIC V4 primers. Library prep using Illumina DNA prep kit.	82	988.95	468	31.5822
A1-1240	2023-01-12	Canada: Mississauga	Toronto Pearson International Airport - Terminal 1	24	composite	OHE consultants	University of Waterloo	Illumina MiSeq	Wastewater viral particles captured using ceres microbiome A magnetic beads, extracted with RNEasy mini kit (Qiagen). Lunascript RT supermix (NEB) and PCR amplified using Q5 2x Mastermix (NEB) and ARTIC V4 primers. Library prep using Illumina DNA prep kit.	76	266.54	160	31.0875
A1-1241	2023-01-13	Canada: Mississauga	Toronto Pearson International Airport - Terminal 1	24	composite	OHE consultants	University of Waterloo	Illumina MiSeq	Wastewater viral particles captured using ceres microbiome A magnetic beads, extracted with RNEasy mini kit (Qiagen). Lunascript RT supermix (NEB) and PCR amplified using Q5 2x Mastermix (NEB) and ARTIC V4 primers. Library prep using Illumina DNA prep kit.	81	1792.62	1022	29.8049
A1-1242	2023-01-16	Canada: Mississauga	Toronto Pearson International Airport - Terminal 1	24	composite	OHE consultants	University of Waterloo	Illumina MiSeq	Wastewater viral particles captured using ceres microbiome A magnetic beads, extracted with RNEasy mini kit (Qiagen). Lunascript RT supermix (NEB) and PCR amplified using Q5 2x Mastermix (NEB) and ARTIC V4 primers. Library prep using Illumina DNA prep kit.	75	1990.6	1027	30.7575
A1-1243	2023-01-17	Canada: Mississauga	Toronto Pearson International Airport - Terminal 1	24	composite	OHE consultants	University of Waterloo	Illumina MiSeq	Wastewater viral particles captured using ceres microbiome A magnetic beads, extracted with RNEasy mini kit (Qiagen). Lunascript RT supermix (NEB) and PCR amplified using Q5 2x Mastermix (NEB) and ARTIC V4 primers. Library prep using Illumina DNA prep kit.	63	601.26	247	30.4619
A1-1244	2023-01-18	Canada: Mississauga	Toronto Pearson International Airport - Terminal 1	24	composite	OHE consultants	University of Waterloo	Illumina MiSeq	Wastewater viral particles captured using ceres microbiome A magnetic beads, extracted with RNEasy mini kit (Qiagen). Lunascript RT supermix (NEB) and PCR amplified using Q5 2x Mastermix (NEB) and ARTIC V4 primers. Library prep using Illumina DNA prep kit.	94	2704.57	1650	27.4765
A1-1245	2023-01-19	Canada: Mississauga	Toronto Pearson International Airport - Terminal 1	24	composite	OHE consultants	University of Waterloo	Illumina MiSeq	Wastewater viral particles captured using ceres microbiome A magnetic beads, extracted with RNEasy mini kit (Qiagen). Lunascript RT supermix (NEB) and PCR amplified using Q5 2x Mastermix (NEB) and ARTIC V4 primers. Library prep using Illumina DNA prep kit.	49	551.55	228	32.6036
A1-1246	2023-01-20	Canada: Mississauga	Toronto Pearson International Airport - Terminal 1	24	composite	OHE consultants	University of Waterloo	Illumina MiSeq	Wastewater viral particles captured using ceres microbiome A magnetic beads, extracted with RNEasy mini kit (Qiagen). Lunascript RT supermix (NEB) and PCR amplified using Q5 2x Mastermix (NEB) and ARTIC V4 primers. Library prep using Illumina DNA prep kit.	58	1420.26	656	31.6503
A1-1247	2023-01-23	Canada: Mississauga	Toronto Pearson International Airport - Terminal 1	24	composite	OHE consultants	University of Waterloo	Illumina MiSeq	Wastewater viral particles captured using ceres microbiome A magnetic beads, extracted with RNEasy mini kit (Qiagen). Lunascript RT supermix (NEB) and PCR amplified using Q5 2x Mastermix (NEB) and ARTIC V4 primers. Library prep using Illumina DNA prep kit.	74	1633.31	1071	32.9268
A1-1248	2023-01-24	Canada: Mississauga	Toronto Pearson International Airport - Terminal 1	24	composite	OHE consultants	University of Waterloo	Illumina MiSeq	Wastewater viral particles captured using ceres microbiome A magnetic beads, extracted with RNEasy mini kit (Qiagen). Lunascript RT supermix (NEB) and PCR amplified using Q5 2x Mastermix (NEB) and ARTIC V4 primers. Library prep using Illumina DNA prep kit.	91	699.97	409	32.7834
A1-1249	2023-01-25	Canada: Mississauga	Toronto Pearson International Airport - Terminal 1	24	composite	OHE consultants	University of Waterloo	Illumina MiSeq	Wastewater viral particles captured using ceres microbiome A magnetic beads, extracted with RNEasy mini kit (Qiagen). Lunascript RT supermix (NEB) and PCR amplified using Q5 2x Mastermix (NEB) and ARTIC V4 primers. Library prep using Illumina DNA prep kit.	80	1842.82	1218	33.194
A1-1250	2023-01-26	Canada: Mississauga	Toronto Pearson International Airport - Terminal 1	24	composite	OHE consultants	University of Waterloo	Illumina MiSeq	Wastewater viral particles captured using ceres microbiome A magnetic beads, extracted with RNEasy mini kit (Qiagen). Lunascript RT supermix (NEB) and PCR amplified using Q5 2x Mastermix (NEB) and ARTIC V4 primers. Library prep using Illumina DNA prep kit.	56	207.39	119	33.5606
A1-1251	2023-01-27	Canada: Mississauga	Toronto Pearson International Airport - Terminal 1	24	composite	OHE consultants	University of Waterloo	Illumina MiSeq	Wastewater viral particles captured using ceres microbiome A magnetic beads, extracted with RNEasy mini kit (Qiagen). Lunascript RT supermix (NEB) and PCR amplified using Q5 2x Mastermix (NEB) and ARTIC V4 primers. Library prep using Illumina DNA prep kit.	81	2886.36	2136	32.9521
A1-1252	2023-01-30	Canada: Mississauga	Toronto Pearson International Airport - Terminal 1	24	composite	OHE consultants	University of Waterloo	Illumina MiSeq	Wastewater viral particles captured using ceres microbiome A magnetic beads, extracted with RNEasy mini kit (Qiagen). Lunascript RT supermix (NEB) and PCR amplified using Q5 2x Mastermix (NEB) and ARTIC V4 primers. Library prep using Illumina DNA prep kit.	88	1810.53	861	34.0224
A1-1253	2023-01-31	Canada: Mississauga	Toronto Pearson International Airport - Terminal 1	24	composite	OHE consultants	University of Waterloo	Illumina MiSeq	Wastewater viral particles captured using ceres microbiome A magnetic beads, extracted with RNEasy mini kit (Qiagen). Lunascript RT supermix (NEB) and PCR amplified using Q5 2x Mastermix (NEB) and ARTIC V4 primers. Library prep using Illumina DNA prep kit.	52	1689.77	517	32.8883
A1-1254	2023-02-01	Canada: Mississauga	Toronto Pearson International Airport - Terminal 1	24	composite	OHE consultants	University of Waterloo	Illumina MiSeq	Wastewater viral particles captured using ceres microbiome A magnetic beads, extracted with RNEasy mini kit (Qiagen). Lunascript RT supermix (NEB) and PCR amplified using Q5 2x Mastermix (NEB) and ARTIC V4 primers. Library prep using Illumina DNA prep kit.	86	1693.61	967	30.3048
A1-1255	2023-02-02	Canada: Mississauga	Toronto Pearson International Airport - Terminal 1	24	composite	OHE consultants	University of Waterloo	Illumina MiSeq	Wastewater viral particles captured using ceres microbiome A magnetic beads, extracted with RNEasy mini kit (Qiagen). Lunascript RT supermix (NEB) and PCR amplified using Q5 2x Mastermix (NEB) and ARTIC V4 primers. Library prep using Illumina DNA prep kit.	70	1865.9	1017	32.8762
A1-1256	2023-02-03	Canada: Mississauga	Toronto Pearson International Airport - Terminal 1	24	composite	OHE consultants	University of Waterloo	Illumina MiSeq	Wastewater viral particles captured using ceres microbiome A magnetic beads, extracted with RNEasy mini kit (Qiagen). Lunascript RT supermix (NEB) and PCR amplified using Q5 2x Mastermix (NEB) and ARTIC V4 primers. Library prep using Illumina DNA prep kit.	56	1240.29	578	35.0249
A1-1257	2023-02-06	Canada: Mississauga	Toronto Pearson International Airport - Terminal 1	24	composite	OHE consultants	University of Waterloo	Illumina MiSeq	Wastewater viral particles captured using ceres microbiome A magnetic beads, extracted with RNEasy mini kit (Qiagen). Lunascript RT supermix (NEB) and PCR amplified using Q5 2x Mastermix (NEB) and ARTIC V4 primers. Library prep using Illumina DNA prep kit.	95	2786.77	1964	32.5943
A1-1258	2023-02-07	Canada: Mississauga	Toronto Pearson International Airport - Terminal 1	24	composite	OHE consultants	University of Waterloo	Illumina MiSeq	Wastewater viral particles captured using ceres microbiome A magnetic beads, extracted with RNEasy mini kit (Qiagen). Lunascript RT supermix (NEB) and PCR amplified using Q5 2x Mastermix (NEB) and ARTIC V4 primers. Library prep using Illumina DNA prep kit.	90	668.73	452	31.8272
A1-1259	2023-02-08	Canada: Mississauga	Toronto Pearson International Airport - Terminal 1	24	composite	OHE consultants	University of Waterloo	Illumina MiSeq	Wastewater viral particles captured using ceres microbiome A magnetic beads, extracted with RNEasy mini kit (Qiagen). Lunascript RT supermix (NEB) and PCR amplified using Q5 2x Mastermix (NEB) and ARTIC V4 primers. Library prep using Illumina DNA prep kit.	96	1789.52	1133	31.0933
A1-1260	2023-02-09	Canada: Mississauga	Toronto Pearson International Airport - Terminal 1	24	composite	OHE consultants	University of Waterloo	Illumina MiSeq	Wastewater viral particles captured using ceres microbiome A magnetic beads, extracted with RNEasy mini kit (Qiagen). Lunascript RT supermix (NEB) and PCR amplified using Q5 2x Mastermix (NEB) and ARTIC V4 primers. Library prep using Illumina DNA prep kit.	77	862.61	454	31.5593
A1-1261	2023-02-10	Canada: Mississauga	Toronto Pearson International Airport - Terminal 1	24	composite	OHE consultants	University of Waterloo	Illumina MiSeq	Wastewater viral particles captured using ceres microbiome A magnetic beads, extracted with RNEasy mini kit (Qiagen). Lunascript RT supermix (NEB) and PCR amplified using Q5 2x Mastermix (NEB) and ARTIC V4 primers. Library prep using Illumina DNA prep kit.	85	1807.6	1211	31.5929
A1-1262	2023-02-13	Canada: Mississauga	Toronto Pearson International Airport - Terminal 1	24	composite	OHE consultants	University of Waterloo	Illumina MiSeq	Wastewater viral particles captured using ceres microbiome A magnetic beads, extracted with RNEasy mini kit (Qiagen). Lunascript RT supermix (NEB) and PCR amplified using Q5 2x Mastermix (NEB) and ARTIC V4 primers. Library prep using Illumina DNA prep kit.	79	416.41	245	31.7728
A1-1263	2023-02-14	Canada: Mississauga	Toronto Pearson International Airport - Terminal 1	24	composite	OHE consultants	University of Waterloo	Illumina MiSeq	Wastewater viral particles captured using ceres microbiome A magnetic beads, extracted with RNEasy mini kit (Qiagen). Lunascript RT supermix (NEB) and PCR amplified using Q5 2x Mastermix (NEB) and ARTIC V4 primers. Library prep using Illumina DNA prep kit.	41	484.68	178	32.6566
A1-1264	2023-02-15	Canada: Mississauga	Toronto Pearson International Airport - Terminal 1	24	composite	OHE consultants	University of Waterloo	Illumina MiSeq	Wastewater viral particles captured using ceres microbiome A magnetic beads, extracted with RNEasy mini kit (Qiagen). Lunascript RT supermix (NEB) and PCR amplified using Q5 2x Mastermix (NEB) and ARTIC V4 primers. Library prep using Illumina DNA prep kit.	95	1151.46	812	29.6056
A1-1265	2023-02-16	Canada: Mississauga	Toronto Pearson International Airport - Terminal 1	24	composite	OHE consultants	University of Waterloo	Illumina MiSeq	Wastewater viral particles captured using ceres microbiome A magnetic beads, extracted with RNEasy mini kit (Qiagen). Lunascript RT supermix (NEB) and PCR amplified using Q5 2x Mastermix (NEB) and ARTIC V4 primers. Library prep using Illumina DNA prep kit.	97	2766.16	2258	30.932
A1-1266	2023-02-17	Canada: Mississauga	Toronto Pearson International Airport - Terminal 1	24	composite	OHE consultants	University of Waterloo	Illumina MiSeq	Wastewater viral particles captured using ceres microbiome A magnetic beads, extracted with RNEasy mini kit (Qiagen). Lunascript RT supermix (NEB) and PCR amplified using Q5 2x Mastermix (NEB) and ARTIC V4 primers. Library prep using Illumina DNA prep kit.	76	756.47	472	32.3955
A1-1267	2023-02-21	Canada: Mississauga	Toronto Pearson International Airport - Terminal 1	24	composite	OHE consultants	University of Waterloo	Illumina MiSeq	Wastewater viral particles captured using ceres microbiome A magnetic beads, extracted with RNEasy mini kit (Qiagen). Lunascript RT supermix (NEB) and PCR amplified using Q5 2x Mastermix (NEB) and ARTIC V4 primers. Library prep using Illumina DNA prep kit.	91	2540.51	1722	30.484
A1-1268	2023-02-22	Canada: Mississauga	Toronto Pearson International Airport - Terminal 1	24	composite	OHE consultants	University of Waterloo	Illumina MiSeq	Wastewater viral particles captured using ceres microbiome A magnetic beads, extracted with RNEasy mini kit (Qiagen). Lunascript RT supermix (NEB) and PCR amplified using Q5 2x Mastermix (NEB) and ARTIC V4 primers. Library prep using Illumina DNA prep kit.	88	1596.31	724	29.9194
A1-1269	2023-02-23	Canada: Mississauga	Toronto Pearson International Airport - Terminal 1	24	composite	OHE consultants	University of Waterloo	Illumina MiSeq	Wastewater viral particles captured using ceres microbiome A magnetic beads, extracted with RNEasy mini kit (Qiagen). Lunascript RT supermix (NEB) and PCR amplified using Q5 2x Mastermix (NEB) and ARTIC V4 primers. Library prep using Illumina DNA prep kit.	87	2243.34	1447	29.7647
A1-1270	2023-02-24	Canada: Mississauga	Toronto Pearson International Airport - Terminal 1	24	composite	OHE consultants	University of Waterloo	Illumina MiSeq	Wastewater viral particles captured using ceres microbiome A magnetic beads, extracted with RNEasy mini kit (Qiagen). Lunascript RT supermix (NEB) and PCR amplified using Q5 2x Mastermix (NEB) and ARTIC V4 primers. Library prep using Illumina DNA prep kit.	57	968.28	314	30.6136
A1-1271	2023-02-27	Canada: Mississauga	Toronto Pearson International Airport - Terminal 1	24	composite	OHE consultants	University of Waterloo	Illumina MiSeq	Wastewater viral particles captured using ceres microbiome A magnetic beads, extracted with RNEasy mini kit (Qiagen). Lunascript RT supermix (NEB) and PCR amplified using Q5 2x Mastermix (NEB) and ARTIC V4 primers. Library prep using Illumina DNA prep kit.	78	1098.89	593	31.4221
A1-1272	2023-02-28	Canada: Mississauga	Toronto Pearson International Airport - Terminal 1	24	composite	OHE consultants	University of Waterloo	Illumina MiSeq	Wastewater viral particles captured using ceres microbiome A magnetic beads, extracted with RNEasy mini kit (Qiagen). Lunascript RT supermix (NEB) and PCR amplified using Q5 2x Mastermix (NEB) and ARTIC V4 primers. Library prep using Illumina DNA prep kit.	91	1600.74	739	30.2976
A1-1273	2023-03-01	Canada: Mississauga	Toronto Pearson International Airport - Terminal 1	24	composite	OHE consultants	University of Waterloo	Illumina MiSeq	Wastewater viral particles captured using ceres microbiome A magnetic beads, extracted with RNEasy mini kit (Qiagen). Lunascript RT supermix (NEB) and PCR amplified using Q5 2x Mastermix (NEB) and ARTIC V4 primers. Library prep using Illumina DNA prep kit.	80	1016.71	350	31.0401
A1-1274	2023-03-02	Canada: Mississauga	Toronto Pearson International Airport - Terminal 1	24	composite	OHE consultants	University of Waterloo	Illumina MiSeq	Wastewater viral particles captured using ceres microbiome A magnetic beads, extracted with RNEasy mini kit (Qiagen). Lunascript RT supermix (NEB) and PCR amplified using Q5 2x Mastermix (NEB) and ARTIC V4 primers. Library prep using Illumina DNA prep kit.	71	1112.19	287	32.8349
A1-1275	2023-03-03	Canada: Mississauga	Toronto Pearson International Airport - Terminal 1	24	composite	OHE consultants	University of Waterloo	Illumina MiSeq	Wastewater viral particles captured using ceres microbiome A magnetic beads, extracted with RNEasy mini kit (Qiagen). Lunascript RT supermix (NEB) and PCR amplified using Q5 2x Mastermix (NEB) and ARTIC V4 primers. Library prep using Illumina DNA prep kit.	74	1189.66	527	32.426
A1-1276	2023-03-06	Canada: Mississauga	Toronto Pearson International Airport - Terminal 1	24	composite	OHE consultants	University of Waterloo	Illumina MiSeq	Wastewater viral particles captured using ceres microbiome A magnetic beads, extracted with RNEasy mini kit (Qiagen). Lunascript RT supermix (NEB) and PCR amplified using Q5 2x Mastermix (NEB) and ARTIC V4 primers. Library prep using Illumina DNA prep kit.	87	992.5	606	32.1757
A1-1277	2023-03-07	Canada: Mississauga	Toronto Pearson International Airport - Terminal 1	24	composite	OHE consultants	University of Waterloo	Illumina MiSeq	Wastewater viral particles captured using ceres microbiome A magnetic beads, extracted with RNEasy mini kit (Qiagen). Lunascript RT supermix (NEB) and PCR amplified using Q5 2x Mastermix (NEB) and ARTIC V4 primers. Library prep using Illumina DNA prep kit.	85	1461.26	648	30.1802
A1-1278	2023-03-08	Canada: Mississauga	Toronto Pearson International Airport - Terminal 1	24	composite	OHE consultants	University of Waterloo	Illumina MiSeq	Wastewater viral particles captured using ceres microbiome A magnetic beads, extracted with RNEasy mini kit (Qiagen). Lunascript RT supermix (NEB) and PCR amplified using Q5 2x Mastermix (NEB) and ARTIC V4 primers. Library prep using Illumina DNA prep kit.	84	1343.67	635	31.5638
A1-1279	2023-03-09	Canada: Mississauga	Toronto Pearson International Airport - Terminal 1	24	composite	OHE consultants	University of Waterloo	Illumina MiSeq	Wastewater viral particles captured using ceres microbiome A magnetic beads, extracted with RNEasy mini kit (Qiagen). Lunascript RT supermix (NEB) and PCR amplified using Q5 2x Mastermix (NEB) and ARTIC V4 primers. Library prep using Illumina DNA prep kit.	82	2152.18	1226	30.5839
A1-1280	2023-03-10	Canada: Mississauga	Toronto Pearson International Airport - Terminal 1	24	composite	OHE consultants	University of Waterloo	Illumina MiSeq	Wastewater viral particles captured using ceres microbiome A magnetic beads, extracted with RNEasy mini kit (Qiagen). Lunascript RT supermix (NEB) and PCR amplified using Q5 2x Mastermix (NEB) and ARTIC V4 primers. Library prep using Illumina DNA prep kit.	72	415.81	144	32.7672
A1-1281	2023-03-13	Canada: Mississauga	Toronto Pearson International Airport - Terminal 1	24	composite	OHE consultants	University of Waterloo	Illumina MiSeq	Wastewater viral particles captured using ceres microbiome A magnetic beads, extracted with RNEasy mini kit (Qiagen). Lunascript RT supermix (NEB) and PCR amplified using Q5 2x Mastermix (NEB) and ARTIC V4 primers. Library prep using Illumina DNA prep kit.	67	237.34	74	33.8171
A1-1282	2023-03-14	Canada: Mississauga	Toronto Pearson International Airport - Terminal 1	24	composite	OHE consultants	University of Waterloo	Illumina MiSeq	Wastewater viral particles captured using ceres microbiome A magnetic beads, extracted with RNEasy mini kit (Qiagen). Lunascript RT supermix (NEB) and PCR amplified using Q5 2x Mastermix (NEB) and ARTIC V4 primers. Library prep using Illumina DNA prep kit.	93	1687.72	1310	31.5237
A1-1283	2023-03-15	Canada: Mississauga	Toronto Pearson International Airport - Terminal 1	24	composite	OHE consultants	University of Waterloo	Illumina MiSeq	Wastewater viral particles captured using ceres microbiome A magnetic beads, extracted with RNEasy mini kit (Qiagen). Lunascript RT supermix (NEB) and PCR amplified using Q5 2x Mastermix (NEB) and ARTIC V4 primers. Library prep using Illumina DNA prep kit.	95	1329.28	993	30.7963
A1-1284	2023-03-16	Canada: Mississauga	Toronto Pearson International Airport - Terminal 1	24	composite	OHE consultants	University of Waterloo	Illumina MiSeq	Wastewater viral particles captured using ceres microbiome A magnetic beads, extracted with RNEasy mini kit (Qiagen). Lunascript RT supermix (NEB) and PCR amplified using Q5 2x Mastermix (NEB) and ARTIC V4 primers. Library prep using Illumina DNA prep kit.	93	2581.52	1736	32.5896
A1-1285	2023-03-17	Canada: Mississauga	Toronto Pearson International Airport - Terminal 1	24	composite	OHE consultants	University of Waterloo	Illumina MiSeq	Wastewater viral particles captured using ceres microbiome A magnetic beads, extracted with RNEasy mini kit (Qiagen). Lunascript RT supermix (NEB) and PCR amplified using Q5 2x Mastermix (NEB) and ARTIC V4 primers. Library prep using Illumina DNA prep kit.	78	2315.25	1103	32.7813
A1-1286	2023-03-20	Canada: Mississauga	Toronto Pearson International Airport - Terminal 1	24	composite	OHE consultants	University of Waterloo	Illumina MiSeq	Wastewater viral particles captured using ceres microbiome A magnetic beads, extracted with RNEasy mini kit (Qiagen). Lunascript RT supermix (NEB) and PCR amplified using Q5 2x Mastermix (NEB) and ARTIC V4 primers. Library prep using Illumina DNA prep kit.	91	2096.82	1137	34.1955
A1-1287	2023-03-21	Canada: Mississauga	Toronto Pearson International Airport - Terminal 1	24	composite	OHE consultants	University of Waterloo	Illumina MiSeq	Wastewater viral particles captured using ceres microbiome A magnetic beads, extracted with RNEasy mini kit (Qiagen). Lunascript RT supermix (NEB) and PCR amplified using Q5 2x Mastermix (NEB) and ARTIC V4 primers. Library prep using Illumina DNA prep kit.	89	621.25	442.5	33.1776
A1-1288	2023-03-22	Canada: Mississauga	Toronto Pearson International Airport - Terminal 1	24	composite	OHE consultants	University of Waterloo	Illumina MiSeq	Wastewater viral particles captured using ceres microbiome A magnetic beads, extracted with RNEasy mini kit (Qiagen). Lunascript RT supermix (NEB) and PCR amplified using Q5 2x Mastermix (NEB) and ARTIC V4 primers. Library prep using Illumina DNA prep kit.	88	673.88	465	33.6962
A1-1289	2023-03-23	Canada: Mississauga	Toronto Pearson International Airport - Terminal 1	24	composite	OHE consultants	University of Waterloo	Illumina MiSeq	Wastewater viral particles captured using ceres microbiome A magnetic beads, extracted with RNEasy mini kit (Qiagen). Lunascript RT supermix (NEB) and PCR amplified using Q5 2x Mastermix (NEB) and ARTIC V4 primers. Library prep using Illumina DNA prep kit.	92	4160.49	5186.5	30.5162
A1-1290	2023-03-24	Canada: Mississauga	Toronto Pearson International Airport - Terminal 1	24	composite	OHE consultants	University of Waterloo	Illumina MiSeq	Wastewater viral particles captured using ceres microbiome A magnetic beads, extracted with RNEasy mini kit (Qiagen). Lunascript RT supermix (NEB) and PCR amplified using Q5 2x Mastermix (NEB) and ARTIC V4 primers. Library prep using Illumina DNA prep kit.	92	4517	5910	31.1853
A1-1291	2023-03-27	Canada: Mississauga	Toronto Pearson International Airport - Terminal 1	24	composite	OHE consultants	University of Waterloo	Illumina MiSeq	Wastewater viral particles captured using ceres microbiome A magnetic beads, extracted with RNEasy mini kit (Qiagen). Lunascript RT supermix (NEB) and PCR amplified using Q5 2x Mastermix (NEB) and ARTIC V4 primers. Library prep using Illumina DNA prep kit.	97	6171.1	7880	29.4202
A1-1292	2023-03-28	Canada: Mississauga	Toronto Pearson International Airport - Terminal 1	24	composite	OHE consultants	University of Waterloo	Illumina MiSeq	Wastewater viral particles captured using ceres microbiome A magnetic beads, extracted with RNEasy mini kit (Qiagen). Lunascript RT supermix (NEB) and PCR amplified using Q5 2x Mastermix (NEB) and ARTIC V4 primers. Library prep using Illumina DNA prep kit.	92	5529.81	7731	30.799
A1-1293	2023-03-29	Canada: Mississauga	Toronto Pearson International Airport - Terminal 1	24	composite	OHE consultants	University of Waterloo	Illumina MiSeq	Wastewater viral particles captured using ceres microbiome A magnetic beads, extracted with RNEasy mini kit (Qiagen). Lunascript RT supermix (NEB) and PCR amplified using Q5 2x Mastermix (NEB) and ARTIC V4 primers. Library prep using Illumina DNA prep kit.	84	3377.97	1096	30.3497
A1-1294	2023-03-30	Canada: Mississauga	Toronto Pearson International Airport - Terminal 1	24	composite	OHE consultants	University of Waterloo	Illumina MiSeq	Wastewater viral particles captured using ceres microbiome A magnetic beads, extracted with RNEasy mini kit (Qiagen). Lunascript RT supermix (NEB) and PCR amplified using Q5 2x Mastermix (NEB) and ARTIC V4 primers. Library prep using Illumina DNA prep kit.	72	2389.54	1843	32.7311
A1-1295	2023-03-31	Canada: Mississauga	Toronto Pearson International Airport - Terminal 1	24	composite	OHE consultants	University of Waterloo	Illumina MiSeq	Wastewater viral particles captured using ceres microbiome A magnetic beads, extracted with RNEasy mini kit (Qiagen). Lunascript RT supermix (NEB) and PCR amplified using Q5 2x Mastermix (NEB) and ARTIC V4 primers. Library prep using Illumina DNA prep kit.	78	2623.34	1675	32.7803
As20220118	2022-01-18	Canada: Mississauga	Toronto Pearson International Airport - triturator (pooled aircraft sewage)	24	swab-composite	OHE consultants	University of Guelph	Illumina MiSeq	Torpedo Sampler left in flow for 24hr, gauze stomached in PBS and viral particles captured using ceres microbiome A magnetic beads, extracted with QIAamp Viral RNA extraction Mini kit (Qiagen). cDNA synthesized with SuperScript IV First-Strand Synthesis System (ThermoFisher) and PCR amplified using Q5 2x Mastermix (NEB) and ARTIC V4 primers. Library prep using Nextera XT DNA library prep kit (Ill…	95	3640.36	3330	31.29
As20220120	2022-01-20	Canada: Mississauga	Toronto Pearson International Airport - triturator (pooled aircraft sewage)	24	swab-composite	OHE consultants	University of Guelph	Illumina MiSeq	Torpedo Sampler left in flow for 24hr, gauze stomached in PBS and viral particles captured using ceres microbiome A magnetic beads, extracted with QIAamp Viral RNA extraction Mini kit (Qiagen). cDNA synthesized with SuperScript IV First-Strand Synthesis System (ThermoFisher) and PCR amplified using Q5 2x Mastermix (NEB) and ARTIC V4 primers. Library prep using Nextera XT DNA library prep kit (Ill…	39	638.5	409	35.43
As20220125	2022-01-25	Canada: Mississauga	Toronto Pearson International Airport - triturator (pooled aircraft sewage)	24	swab-composite	OHE consultants	University of Guelph	Illumina MiSeq	Torpedo Sampler left in flow for 24hr, gauze stomached in PBS and viral particles captured using ceres microbiome A magnetic beads, extracted with QIAamp Viral RNA extraction Mini kit (Qiagen). cDNA synthesized with SuperScript IV First-Strand Synthesis System (ThermoFisher) and PCR amplified using Q5 2x Mastermix (NEB) and ARTIC V4 primers. Library prep using Nextera XT DNA library prep kit (Ill…	94	2697.96	2124	33.04
As20220131	2022-01-31	Canada: Mississauga	Toronto Pearson International Airport - triturator (pooled aircraft sewage)	24	swab-composite	OHE consultants	University of Guelph	Illumina MiSeq	Torpedo Sampler left in flow for 24hr, gauze stomached in PBS and viral particles captured using ceres microbiome A magnetic beads, extracted with QIAamp Viral RNA extraction Mini kit (Qiagen). cDNA synthesized with SuperScript IV First-Strand Synthesis System (ThermoFisher) and PCR amplified using Q5 2x Mastermix (NEB) and ARTIC V4 primers. Library prep using Nextera XT DNA library prep kit (Ill…	94	2769.33	1993	33.09
As20220203	2022-02-03	Canada: Mississauga	Toronto Pearson International Airport - triturator (pooled aircraft sewage)	24	swab-composite	OHE consultants	University of Guelph	Illumina MiSeq	Torpedo Sampler left in flow for 24hr, gauze stomached in PBS and viral particles captured using ceres microbiome A magnetic beads, extracted with QIAamp Viral RNA extraction Mini kit (Qiagen). cDNA synthesized with SuperScript IV First-Strand Synthesis System (ThermoFisher) and PCR amplified using Q5 2x Mastermix (NEB) and ARTIC V4 primers. Library prep using Nextera XT DNA library prep kit (Ill…	23	954.66	16	34.78
As20220207	2022-02-07	Canada: Mississauga	Toronto Pearson International Airport - triturator (pooled aircraft sewage)	24	swab-composite	OHE consultants	University of Guelph	Illumina MiSeq	Torpedo Sampler left in flow for 24hr, gauze stomached in PBS and viral particles captured using ceres microbiome A magnetic beads, extracted with QIAamp Viral RNA extraction Mini kit (Qiagen). cDNA synthesized with SuperScript IV First-Strand Synthesis System (ThermoFisher) and PCR amplified using Q5 2x Mastermix (NEB) and ARTIC V4 primers. Library prep using Nextera XT DNA library prep kit (Ill…	5	718.8	2	35.79	X
As20220222	2022-02-22	Canada: Mississauga	Toronto Pearson International Airport - triturator (pooled aircraft sewage)	24	swab-composite	OHE consultants	University of Guelph	Illumina MiSeq	Torpedo Sampler left in flow for 24hr, gauze stomached in PBS and viral particles captured using ceres microbiome A magnetic beads, extracted with QIAamp Viral RNA extraction Mini kit (Qiagen). cDNA synthesized with SuperScript IV First-Strand Synthesis System (ThermoFisher) and PCR amplified using Q5 2x Mastermix (NEB) and ARTIC V4 primers. Library prep using Nextera XT DNA library prep kit (Ill…	64	3261.17	2135.5	32.93
As20220225	2022-02-25	Canada: Mississauga	Toronto Pearson International Airport - triturator (pooled aircraft sewage)	24	swab-composite	OHE consultants	University of Guelph	Illumina MiSeq	Torpedo Sampler left in flow for 24hr, gauze stomached in PBS and viral particles captured using ceres microbiome A magnetic beads, extracted with QIAamp Viral RNA extraction Mini kit (Qiagen). cDNA synthesized with SuperScript IV First-Strand Synthesis System (ThermoFisher) and PCR amplified using Q5 2x Mastermix (NEB) and ARTIC V4 primers. Library prep using Nextera XT DNA library prep kit (Ill…	3	144.66	3	34.23	X
As20220228	2022-02-28	Canada: Mississauga	Toronto Pearson International Airport - triturator (pooled aircraft sewage)	24	swab-composite	OHE consultants	University of Guelph	Illumina MiSeq	Torpedo Sampler left in flow for 24hr, gauze stomached in PBS and viral particles captured using ceres microbiome A magnetic beads, extracted with QIAamp Viral RNA extraction Mini kit (Qiagen). cDNA synthesized with SuperScript IV First-Strand Synthesis System (ThermoFisher) and PCR amplified using Q5 2x Mastermix (NEB) and ARTIC V4 primers. Library prep using Nextera XT DNA library prep kit (Ill…	57	4458.53	5373.5	31.91
As20220301	2022-03-01	Canada: Mississauga	Toronto Pearson International Airport - triturator (pooled aircraft sewage)	24	swab-composite	OHE consultants	University of Guelph	Illumina MiSeq	Torpedo Sampler left in flow for 24hr, gauze stomached in PBS and viral particles captured using ceres microbiome A magnetic beads, extracted with QIAamp Viral RNA extraction Mini kit (Qiagen). cDNA synthesized with SuperScript IV First-Strand Synthesis System (ThermoFisher) and PCR amplified using Q5 2x Mastermix (NEB) and ARTIC V4 primers. Library prep using Nextera XT DNA library prep kit (Ill…	34	2924.99	1654	32.43
As20220303	2022-03-03	Canada: Mississauga	Toronto Pearson International Airport - triturator (pooled aircraft sewage)	24	swab-composite	OHE consultants	University of Guelph	Illumina MiSeq	Torpedo Sampler left in flow for 24hr, gauze stomached in PBS and viral particles captured using ceres microbiome A magnetic beads, extracted with QIAamp Viral RNA extraction Mini kit (Qiagen). cDNA synthesized with SuperScript IV First-Strand Synthesis System (ThermoFisher) and PCR amplified using Q5 2x Mastermix (NEB) and ARTIC V4 primers. Library prep using Nextera XT DNA library prep kit (Ill…	23	3834	2889	34.88
As20220310	2022-03-10	Canada: Mississauga	Toronto Pearson International Airport - triturator (pooled aircraft sewage)	24	swab-composite	OHE consultants	University of Guelph	Illumina MiSeq	Torpedo Sampler left in flow for 24hr, gauze stomached in PBS and viral particles captured using ceres microbiome A magnetic beads, extracted with QIAamp Viral RNA extraction Mini kit (Qiagen). cDNA synthesized with SuperScript IV First-Strand Synthesis System (ThermoFisher) and PCR amplified using Q5 2x Mastermix (NEB) and ARTIC V4 primers. Library prep using Nextera XT DNA library prep kit (Ill…	25	5784.26	7784	36.64
As20220311	2022-03-11	Canada: Mississauga	Toronto Pearson International Airport - triturator (pooled aircraft sewage)	24	swab-composite	OHE consultants	University of Guelph	Illumina MiSeq	Torpedo Sampler left in flow for 24hr, gauze stomached in PBS and viral particles captured using ceres microbiome A magnetic beads, extracted with QIAamp Viral RNA extraction Mini kit (Qiagen). cDNA synthesized with SuperScript IV First-Strand Synthesis System (ThermoFisher) and PCR amplified using Q5 2x Mastermix (NEB) and ARTIC V4 primers. Library prep using Nextera XT DNA library prep kit (Ill…	87	5285.6	6448	33.03
As20220314	2022-03-14	Canada: Mississauga	Toronto Pearson International Airport - triturator (pooled aircraft sewage)	24	swab-composite	OHE consultants	University of Guelph	Illumina MiSeq	Torpedo Sampler left in flow for 24hr, gauze stomached in PBS and viral particles captured using ceres microbiome A magnetic beads, extracted with QIAamp Viral RNA extraction Mini kit (Qiagen). cDNA synthesized with SuperScript IV First-Strand Synthesis System (ThermoFisher) and PCR amplified using Q5 2x Mastermix (NEB) and ARTIC V4 primers. Library prep using Nextera XT DNA library prep kit (Ill…	92	5652.44	6969	33.44
As20220315	2022-03-15	Canada: Mississauga	Toronto Pearson International Airport - triturator (pooled aircraft sewage)	24	swab-composite	OHE consultants	University of Guelph	Illumina MiSeq	Torpedo Sampler left in flow for 24hr, gauze stomached in PBS and viral particles captured using ceres microbiome A magnetic beads, extracted with QIAamp Viral RNA extraction Mini kit (Qiagen). cDNA synthesized with SuperScript IV First-Strand Synthesis System (ThermoFisher) and PCR amplified using Q5 2x Mastermix (NEB) and ARTIC V4 primers. Library prep using Nextera XT DNA library prep kit (Ill…	90	4533.01	5270	31.72
As20220316	2022-03-16	Canada: Mississauga	Toronto Pearson International Airport - triturator (pooled aircraft sewage)	24	swab-composite	OHE consultants	University of Guelph	Illumina MiSeq	Torpedo Sampler left in flow for 24hr, gauze stomached in PBS and viral particles captured using ceres microbiome A magnetic beads, extracted with QIAamp Viral RNA extraction Mini kit (Qiagen). cDNA synthesized with SuperScript IV First-Strand Synthesis System (ThermoFisher) and PCR amplified using Q5 2x Mastermix (NEB) and ARTIC V4 primers. Library prep using Nextera XT DNA library prep kit (Ill…	91	4657.89	5398.5	32.98
As20220317	2022-03-17	Canada: Mississauga	Toronto Pearson International Airport - triturator (pooled aircraft sewage)	24	swab-composite	OHE consultants	University of Guelph	Illumina MiSeq	Torpedo Sampler left in flow for 24hr, gauze stomached in PBS and viral particles captured using ceres microbiome A magnetic beads, extracted with QIAamp Viral RNA extraction Mini kit (Qiagen). cDNA synthesized with SuperScript IV First-Strand Synthesis System (ThermoFisher) and PCR amplified using Q5 2x Mastermix (NEB) and ARTIC V4 primers. Library prep using Nextera XT DNA library prep kit (Ill…	51	3739.08	2957	32.29
As20220318	2022-03-18	Canada: Mississauga	Toronto Pearson International Airport - triturator (pooled aircraft sewage)	24	swab-composite	OHE consultants	University of Guelph	Illumina MiSeq	Torpedo Sampler left in flow for 24hr, gauze stomached in PBS and viral particles captured using ceres microbiome A magnetic beads, extracted with QIAamp Viral RNA extraction Mini kit (Qiagen). cDNA synthesized with SuperScript IV First-Strand Synthesis System (ThermoFisher) and PCR amplified using Q5 2x Mastermix (NEB) and ARTIC V4 primers. Library prep using Nextera XT DNA library prep kit (Ill…	43	2025.04	17	30.73
As20220321	2022-03-21	Canada: Mississauga	Toronto Pearson International Airport - triturator (pooled aircraft sewage)	24	swab-composite	OHE consultants	University of Guelph	Illumina MiSeq	Torpedo Sampler left in flow for 24hr, gauze stomached in PBS and viral particles captured using ceres microbiome A magnetic beads, extracted with QIAamp Viral RNA extraction Mini kit (Qiagen). cDNA synthesized with SuperScript IV First-Strand Synthesis System (ThermoFisher) and PCR amplified using Q5 2x Mastermix (NEB) and ARTIC V4 primers. Library prep using Nextera XT DNA library prep kit (Ill…	56	3688.96	2533	31.88
As20220325	2022-03-25	Canada: Mississauga	Toronto Pearson International Airport - triturator (pooled aircraft sewage)	24	swab-composite	OHE consultants	University of Guelph	Illumina MiSeq	Torpedo Sampler left in flow for 24hr, gauze stomached in PBS and viral particles captured using ceres microbiome A magnetic beads, extracted with QIAamp Viral RNA extraction Mini kit (Qiagen). cDNA synthesized with SuperScript IV First-Strand Synthesis System (ThermoFisher) and PCR amplified using Q5 2x Mastermix (NEB) and ARTIC V4 primers. Library prep using Nextera XT DNA library prep kit (Ill…	93	2549.51	1476	32.9
As20220328	2022-03-28	Canada: Mississauga	Toronto Pearson International Airport - triturator (pooled aircraft sewage)	24	swab-composite	OHE consultants	University of Guelph	Illumina MiSeq	Torpedo Sampler left in flow for 24hr, gauze stomached in PBS and viral particles captured using ceres microbiome A magnetic beads, extracted with QIAamp Viral RNA extraction Mini kit (Qiagen). cDNA synthesized with SuperScript IV First-Strand Synthesis System (ThermoFisher) and PCR amplified using Q5 2x Mastermix (NEB) and ARTIC V4 primers. Library prep using Nextera XT DNA library prep kit (Ill…	82	3642.79	3048	32.25
As20220329	2022-03-29	Canada: Mississauga	Toronto Pearson International Airport - triturator (pooled aircraft sewage)	24	swab-composite	OHE consultants	University of Guelph	Illumina MiSeq	Torpedo Sampler left in flow for 24hr, gauze stomached in PBS and viral particles captured using ceres microbiome A magnetic beads, extracted with QIAamp Viral RNA extraction Mini kit (Qiagen). cDNA synthesized with SuperScript IV First-Strand Synthesis System (ThermoFisher) and PCR amplified using Q5 2x Mastermix (NEB) and ARTIC V4 primers. Library prep using Nextera XT DNA library prep kit (Ill…	97	4429.88	5047	29.46
As20220330	2022-03-30	Canada: Mississauga	Toronto Pearson International Airport - triturator (pooled aircraft sewage)	24	swab-composite	OHE consultants	University of Guelph	Illumina MiSeq	Torpedo Sampler left in flow for 24hr, gauze stomached in PBS and viral particles captured using ceres microbiome A magnetic beads, extracted with QIAamp Viral RNA extraction Mini kit (Qiagen). cDNA synthesized with SuperScript IV First-Strand Synthesis System (ThermoFisher) and PCR amplified using Q5 2x Mastermix (NEB) and ARTIC V4 primers. Library prep using Nextera XT DNA library prep kit (Ill…	29	2389.54	11	32.6
As20220331	2022-03-31	Canada: Mississauga	Toronto Pearson International Airport - triturator (pooled aircraft sewage)	24	swab-composite	OHE consultants	University of Guelph	Illumina MiSeq	Torpedo Sampler left in flow for 24hr, gauze stomached in PBS and viral particles captured using ceres microbiome A magnetic beads, extracted with QIAamp Viral RNA extraction Mini kit (Qiagen). cDNA synthesized with SuperScript IV First-Strand Synthesis System (ThermoFisher) and PCR amplified using Q5 2x Mastermix (NEB) and ARTIC V4 primers. Library prep using Nextera XT DNA library prep kit (Ill…	34	3537.88	2936	32.19
As20220401	2022-04-01	Canada: Mississauga	Toronto Pearson International Airport - triturator (pooled aircraft sewage)	24	swab-composite	OHE consultants	University of Guelph	Illumina MiSeq	Torpedo Sampler left in flow for 24hr, gauze stomached in PBS and viral particles captured using ceres microbiome A magnetic beads, extracted with QIAamp Viral RNA extraction Mini kit (Qiagen). cDNA synthesized with SuperScript IV First-Strand Synthesis System (ThermoFisher) and PCR amplified using Q5 2x Mastermix (NEB) and ARTIC V4 primers. Library prep using Nextera XT DNA library prep kit (Ill…	97	5089.93	6588.5	31.35
As20220404	2022-04-04	Canada: Mississauga	Toronto Pearson International Airport - triturator (pooled aircraft sewage)	24	swab-composite	OHE consultants	University of Guelph	Illumina MiSeq	Torpedo Sampler left in flow for 24hr, gauze stomached in PBS and viral particles captured using ceres microbiome A magnetic beads, extracted with QIAamp Viral RNA extraction Mini kit (Qiagen). cDNA synthesized with SuperScript IV First-Strand Synthesis System (ThermoFisher) and PCR amplified using Q5 2x Mastermix (NEB) and ARTIC V4 primers. Library prep using Nextera XT DNA library prep kit (Ill…	33	4660.23	6571	35.4
As20220405	2022-04-05	Canada: Mississauga	Toronto Pearson International Airport - triturator (pooled aircraft sewage)	24	swab-composite	OHE consultants	University of Guelph	Illumina MiSeq	Torpedo Sampler left in flow for 24hr, gauze stomached in PBS and viral particles captured using ceres microbiome A magnetic beads, extracted with QIAamp Viral RNA extraction Mini kit (Qiagen). cDNA synthesized with SuperScript IV First-Strand Synthesis System (ThermoFisher) and PCR amplified using Q5 2x Mastermix (NEB) and ARTIC V4 primers. Library prep using Nextera XT DNA library prep kit (Ill…	95	5151.47	6860	32.6
As20220406	2022-04-06	Canada: Mississauga	Toronto Pearson International Airport - triturator (pooled aircraft sewage)	24	swab-composite	OHE consultants	University of Guelph	Illumina MiSeq	Torpedo Sampler left in flow for 24hr, gauze stomached in PBS and viral particles captured using ceres microbiome A magnetic beads, extracted with QIAamp Viral RNA extraction Mini kit (Qiagen). cDNA synthesized with SuperScript IV First-Strand Synthesis System (ThermoFisher) and PCR amplified using Q5 2x Mastermix (NEB) and ARTIC V4 primers. Library prep using Nextera XT DNA library prep kit (Ill…	93	4875.32	6331	30.81
As20220407	2022-04-07	Canada: Mississauga	Toronto Pearson International Airport - triturator (pooled aircraft sewage)	24	swab-composite	OHE consultants	University of Guelph	Illumina MiSeq	Torpedo Sampler left in flow for 24hr, gauze stomached in PBS and viral particles captured using ceres microbiome A magnetic beads, extracted with QIAamp Viral RNA extraction Mini kit (Qiagen). cDNA synthesized with SuperScript IV First-Strand Synthesis System (ThermoFisher) and PCR amplified using Q5 2x Mastermix (NEB) and ARTIC V4 primers. Library prep using Nextera XT DNA library prep kit (Ill…	92	3356.05	2685	33.23
As20220411	2022-04-11	Canada: Mississauga	Toronto Pearson International Airport - triturator (pooled aircraft sewage)	24	swab-composite	OHE consultants	University of Guelph	Illumina MiSeq	Torpedo Sampler left in flow for 24hr, gauze stomached in PBS and viral particles captured using ceres microbiome A magnetic beads, extracted with QIAamp Viral RNA extraction Mini kit (Qiagen). cDNA synthesized with SuperScript IV First-Strand Synthesis System (ThermoFisher) and PCR amplified using Q5 2x Mastermix (NEB) and ARTIC V4 primers. Library prep using Nextera XT DNA library prep kit (Ill…	59	4593.67	6306	32.01
As20220413	2022-04-13	Canada: Mississauga	Toronto Pearson International Airport - triturator (pooled aircraft sewage)	24	swab-composite	OHE consultants	University of Guelph	Illumina MiSeq	Torpedo Sampler left in flow for 24hr, gauze stomached in PBS and viral particles captured using ceres microbiome A magnetic beads, extracted with QIAamp Viral RNA extraction Mini kit (Qiagen). cDNA synthesized with SuperScript IV First-Strand Synthesis System (ThermoFisher) and PCR amplified using Q5 2x Mastermix (NEB) and ARTIC V4 primers. Library prep using Nextera XT DNA library prep kit (Ill…	96	4601.98	5159	30.61
As20220414	2022-04-14	Canada: Mississauga	Toronto Pearson International Airport - triturator (pooled aircraft sewage)	24	swab-composite	OHE consultants	University of Guelph	Illumina MiSeq	Torpedo Sampler left in flow for 24hr, gauze stomached in PBS and viral particles captured using ceres microbiome A magnetic beads, extracted with QIAamp Viral RNA extraction Mini kit (Qiagen). cDNA synthesized with SuperScript IV First-Strand Synthesis System (ThermoFisher) and PCR amplified using Q5 2x Mastermix (NEB) and ARTIC V4 primers. Library prep using Nextera XT DNA library prep kit (Ill…	46	2921.64	333	33.62
As20220418	2022-04-18	Canada: Mississauga	Toronto Pearson International Airport - triturator (pooled aircraft sewage)	24	swab-composite	OHE consultants	University of Guelph	Illumina MiSeq	Torpedo Sampler left in flow for 24hr, gauze stomached in PBS and viral particles captured using ceres microbiome A magnetic beads, extracted with QIAamp Viral RNA extraction Mini kit (Qiagen). cDNA synthesized with SuperScript IV First-Strand Synthesis System (ThermoFisher) and PCR amplified using Q5 2x Mastermix (NEB) and ARTIC V4 primers. Library prep using Nextera XT DNA library prep kit (Ill…	38	2617.72	13	31.07
As20220420	2022-04-20	Canada: Mississauga	Toronto Pearson International Airport - triturator (pooled aircraft sewage)	24	swab-composite	OHE consultants	University of Guelph	Illumina MiSeq	Torpedo Sampler left in flow for 24hr, gauze stomached in PBS and viral particles captured using ceres microbiome A magnetic beads, extracted with QIAamp Viral RNA extraction Mini kit (Qiagen). cDNA synthesized with SuperScript IV First-Strand Synthesis System (ThermoFisher) and PCR amplified using Q5 2x Mastermix (NEB) and ARTIC V4 primers. Library prep using Nextera XT DNA library prep kit (Ill…	33	636.71	8	32.13
As20220421	2022-04-21	Canada: Mississauga	Toronto Pearson International Airport - triturator (pooled aircraft sewage)	24	swab-composite	OHE consultants	University of Guelph	Illumina MiSeq	Torpedo Sampler left in flow for 24hr, gauze stomached in PBS and viral particles captured using ceres microbiome A magnetic beads, extracted with QIAamp Viral RNA extraction Mini kit (Qiagen). cDNA synthesized with SuperScript IV First-Strand Synthesis System (ThermoFisher) and PCR amplified using Q5 2x Mastermix (NEB) and ARTIC V4 primers. Library prep using Nextera XT DNA library prep kit (Ill…	28	3074.39	788	34.6
As20220425	2022-04-25	Canada: Mississauga	Toronto Pearson International Airport - triturator (pooled aircraft sewage)	24	swab-composite	OHE consultants	University of Guelph	Illumina MiSeq	Torpedo Sampler left in flow for 24hr, gauze stomached in PBS and viral particles captured using ceres microbiome A magnetic beads, extracted with QIAamp Viral RNA extraction Mini kit (Qiagen). cDNA synthesized with SuperScript IV First-Strand Synthesis System (ThermoFisher) and PCR amplified using Q5 2x Mastermix (NEB) and ARTIC V4 primers. Library prep using Nextera XT DNA library prep kit (Ill…	88	4974.23	6448	31.51
As20220426	2022-04-26	Canada: Mississauga	Toronto Pearson International Airport - triturator (pooled aircraft sewage)	24	swab-composite	OHE consultants	University of Guelph	Illumina MiSeq	Torpedo Sampler left in flow for 24hr, gauze stomached in PBS and viral particles captured using ceres microbiome A magnetic beads, extracted with QIAamp Viral RNA extraction Mini kit (Qiagen). cDNA synthesized with SuperScript IV First-Strand Synthesis System (ThermoFisher) and PCR amplified using Q5 2x Mastermix (NEB) and ARTIC V4 primers. Library prep using Nextera XT DNA library prep kit (Ill…	25	3396.43	107	31.67
As20220428	2022-04-28	Canada: Mississauga	Toronto Pearson International Airport - triturator (pooled aircraft sewage)	24	swab-composite	OHE consultants	University of Guelph	Illumina MiSeq	Torpedo Sampler left in flow for 24hr, gauze stomached in PBS and viral particles captured using ceres microbiome A magnetic beads, extracted with QIAamp Viral RNA extraction Mini kit (Qiagen). cDNA synthesized with SuperScript IV First-Strand Synthesis System (ThermoFisher) and PCR amplified using Q5 2x Mastermix (NEB) and ARTIC V4 primers. Library prep using Nextera XT DNA library prep kit (Ill…	95	4796.39	5889	31.98
As20220429	2022-04-29	Canada: Mississauga	Toronto Pearson International Airport - triturator (pooled aircraft sewage)	24	swab-composite	OHE consultants	University of Guelph	Illumina MiSeq	Torpedo Sampler left in flow for 24hr, gauze stomached in PBS and viral particles captured using ceres microbiome A magnetic beads, extracted with QIAamp Viral RNA extraction Mini kit (Qiagen). cDNA synthesized with SuperScript IV First-Strand Synthesis System (ThermoFisher) and PCR amplified using Q5 2x Mastermix (NEB) and ARTIC V4 primers. Library prep using Nextera XT DNA library prep kit (Ill…	98	5556.19	7040	30.69
As20220502	2022-05-02	Canada: Mississauga	Toronto Pearson International Airport - triturator (pooled aircraft sewage)	24	swab-composite	OHE consultants	University of Guelph	Illumina MiSeq	Torpedo Sampler left in flow for 24hr, gauze stomached in PBS and viral particles captured using ceres microbiome A magnetic beads, extracted with QIAamp Viral RNA extraction Mini kit (Qiagen). cDNA synthesized with SuperScript IV First-Strand Synthesis System (ThermoFisher) and PCR amplified using Q5 2x Mastermix (NEB) and ARTIC V4 primers. Library prep using Nextera XT DNA library prep kit (Ill…	99	5779.95	7361.5	31.53
As20220503	2022-05-03	Canada: Mississauga	Toronto Pearson International Airport - triturator (pooled aircraft sewage)	24	swab-composite	OHE consultants	University of Guelph	Illumina MiSeq	Torpedo Sampler left in flow for 24hr, gauze stomached in PBS and viral particles captured using ceres microbiome A magnetic beads, extracted with QIAamp Viral RNA extraction Mini kit (Qiagen). cDNA synthesized with SuperScript IV First-Strand Synthesis System (ThermoFisher) and PCR amplified using Q5 2x Mastermix (NEB) and ARTIC V4 primers. Library prep using Nextera XT DNA library prep kit (Ill…	96	5245.55	6563	31.31
As20220504	2022-05-04	Canada: Mississauga	Toronto Pearson International Airport - triturator (pooled aircraft sewage)	24	swab-composite	OHE consultants	University of Guelph	Illumina MiSeq	Torpedo Sampler left in flow for 24hr, gauze stomached in PBS and viral particles captured using ceres microbiome A magnetic beads, extracted with QIAamp Viral RNA extraction Mini kit (Qiagen). cDNA synthesized with SuperScript IV First-Strand Synthesis System (ThermoFisher) and PCR amplified using Q5 2x Mastermix (NEB) and ARTIC V4 primers. Library prep using Nextera XT DNA library prep kit (Ill…	91	4711.49	5946	32.47
As20220511	2022-05-11	Canada: Mississauga	Toronto Pearson International Airport - triturator (pooled aircraft sewage)	24	swab-composite	OHE consultants	University of Guelph	Illumina MiSeq	Torpedo Sampler left in flow for 24hr, gauze stomached in PBS and viral particles captured using ceres microbiome A magnetic beads, extracted with QIAamp Viral RNA extraction Mini kit (Qiagen). cDNA synthesized with SuperScript IV First-Strand Synthesis System (ThermoFisher) and PCR amplified using Q5 2x Mastermix (NEB) and ARTIC V4 primers. Library prep using Nextera XT DNA library prep kit (Ill…	81	4237.89	4713	31.11
As20220517	2022-05-17	Canada: Mississauga	Toronto Pearson International Airport - triturator (pooled aircraft sewage)	24	swab-composite	OHE consultants	University of Guelph	Illumina MiSeq	Torpedo Sampler left in flow for 24hr, gauze stomached in PBS and viral particles captured using ceres microbiome A magnetic beads, extracted with QIAamp Viral RNA extraction Mini kit (Qiagen). cDNA synthesized with SuperScript IV First-Strand Synthesis System (ThermoFisher) and PCR amplified using Q5 2x Mastermix (NEB) and ARTIC V4 primers. Library prep using Nextera XT DNA library prep kit (Ill…	55	1198.33	14	31.45
As20220518	2022-05-18	Canada: Mississauga	Toronto Pearson International Airport - triturator (pooled aircraft sewage)	24	swab-composite	OHE consultants	University of Guelph	Illumina MiSeq	Torpedo Sampler left in flow for 24hr, gauze stomached in PBS and viral particles captured using ceres microbiome A magnetic beads, extracted with QIAamp Viral RNA extraction Mini kit (Qiagen). cDNA synthesized with SuperScript IV First-Strand Synthesis System (ThermoFisher) and PCR amplified using Q5 2x Mastermix (NEB) and ARTIC V4 primers. Library prep using Nextera XT DNA library prep kit (Ill…	80	313.04	59	32.82
As20220519	2022-05-19	Canada: Mississauga	Toronto Pearson International Airport - triturator (pooled aircraft sewage)	24	swab-composite	OHE consultants	University of Guelph	Illumina MiSeq	Torpedo Sampler left in flow for 24hr, gauze stomached in PBS and viral particles captured using ceres microbiome A magnetic beads, extracted with QIAamp Viral RNA extraction Mini kit (Qiagen). cDNA synthesized with SuperScript IV First-Strand Synthesis System (ThermoFisher) and PCR amplified using Q5 2x Mastermix (NEB) and ARTIC V4 primers. Library prep using Nextera XT DNA library prep kit (Ill…	99	5120.92	6504.5	30.51
As20220520	2022-05-20	Canada: Mississauga	Toronto Pearson International Airport - triturator (pooled aircraft sewage)	24	swab-composite	OHE consultants	University of Guelph	Illumina MiSeq	Torpedo Sampler left in flow for 24hr, gauze stomached in PBS and viral particles captured using ceres microbiome A magnetic beads, extracted with QIAamp Viral RNA extraction Mini kit (Qiagen). cDNA synthesized with SuperScript IV First-Strand Synthesis System (ThermoFisher) and PCR amplified using Q5 2x Mastermix (NEB) and ARTIC V4 primers. Library prep using Nextera XT DNA library prep kit (Ill…	96	4371.04	4786	31.75
As20220525	2022-05-25	Canada: Mississauga	Toronto Pearson International Airport - triturator (pooled aircraft sewage)	24	swab-composite	OHE consultants	University of Guelph	Illumina MiSeq	Torpedo Sampler left in flow for 24hr, gauze stomached in PBS and viral particles captured using ceres microbiome A magnetic beads, extracted with QIAamp Viral RNA extraction Mini kit (Qiagen). cDNA synthesized with SuperScript IV First-Strand Synthesis System (ThermoFisher) and PCR amplified using Q5 2x Mastermix (NEB) and ARTIC V4 primers. Library prep using Nextera XT DNA library prep kit (Ill…	79	4748.66	5727	29.97
As20220526	2022-05-26	Canada: Mississauga	Toronto Pearson International Airport - triturator (pooled aircraft sewage)	24	swab-composite	OHE consultants	University of Guelph	Illumina MiSeq	Torpedo Sampler left in flow for 24hr, gauze stomached in PBS and viral particles captured using ceres microbiome A magnetic beads, extracted with QIAamp Viral RNA extraction Mini kit (Qiagen). cDNA synthesized with SuperScript IV First-Strand Synthesis System (ThermoFisher) and PCR amplified using Q5 2x Mastermix (NEB) and ARTIC V4 primers. Library prep using Nextera XT DNA library prep kit (Ill…	8	6.07	4	32.999	X
As20220527	2022-05-27	Canada: Mississauga	Toronto Pearson International Airport - triturator (pooled aircraft sewage)	24	swab-composite	OHE consultants	University of Guelph	Illumina MiSeq	Torpedo Sampler left in flow for 24hr, gauze stomached in PBS and viral particles captured using ceres microbiome A magnetic beads, extracted with QIAamp Viral RNA extraction Mini kit (Qiagen). cDNA synthesized with SuperScript IV First-Strand Synthesis System (ThermoFisher) and PCR amplified using Q5 2x Mastermix (NEB) and ARTIC V4 primers. Library prep using Nextera XT DNA library prep kit (Ill…	29	3897.69	3152.5	32.0765
As20220528	2022-05-28	Canada: Mississauga	Toronto Pearson International Airport - triturator (pooled aircraft sewage)	24	swab-composite	OHE consultants	University of Guelph	Illumina MiSeq	Torpedo Sampler left in flow for 24hr, gauze stomached in PBS and viral particles captured using ceres microbiome A magnetic beads, extracted with QIAamp Viral RNA extraction Mini kit (Qiagen). cDNA synthesized with SuperScript IV First-Strand Synthesis System (ThermoFisher) and PCR amplified using Q5 2x Mastermix (NEB) and ARTIC V4 primers. Library prep using Nextera XT DNA library prep kit (Ill…	97	4886.83	5736	31.387
As20220531	2022-05-31	Canada: Mississauga	Toronto Pearson International Airport - triturator (pooled aircraft sewage)	24	swab-composite	OHE consultants	University of Guelph	Illumina MiSeq	Torpedo Sampler left in flow for 24hr, gauze stomached in PBS and viral particles captured using ceres microbiome A magnetic beads, extracted with QIAamp Viral RNA extraction Mini kit (Qiagen). cDNA synthesized with SuperScript IV First-Strand Synthesis System (ThermoFisher) and PCR amplified using Q5 2x Mastermix (NEB) and ARTIC V4 primers. Library prep using Nextera XT DNA library prep kit (Ill…	99	5249.78	6591	29.9905
As20220601	2022-06-01	Canada: Mississauga	Toronto Pearson International Airport - triturator (pooled aircraft sewage)	24	swab-composite	OHE consultants	University of Guelph	Illumina MiSeq	Torpedo Sampler left in flow for 24hr, gauze stomached in PBS and viral particles captured using ceres microbiome A magnetic beads, extracted with QIAamp Viral RNA extraction Mini kit (Qiagen). cDNA synthesized with SuperScript IV First-Strand Synthesis System (ThermoFisher) and PCR amplified using Q5 2x Mastermix (NEB) and ARTIC V4 primers. Library prep using Nextera XT DNA library prep kit (Ill…	97	5618.19	7206	32.3625
As20220602	2022-06-02	Canada: Mississauga	Toronto Pearson International Airport - triturator (pooled aircraft sewage)	24	swab-composite	OHE consultants	University of Guelph	Illumina MiSeq	Torpedo Sampler left in flow for 24hr, gauze stomached in PBS and viral particles captured using ceres microbiome A magnetic beads, extracted with QIAamp Viral RNA extraction Mini kit (Qiagen). cDNA synthesized with SuperScript IV First-Strand Synthesis System (ThermoFisher) and PCR amplified using Q5 2x Mastermix (NEB) and ARTIC V4 primers. Library prep using Nextera XT DNA library prep kit (Ill…	43	1546.23	685	35.828
As20220603	2022-06-03	Canada: Mississauga	Toronto Pearson International Airport - triturator (pooled aircraft sewage)	24	swab-composite	OHE consultants	University of Guelph	Illumina MiSeq	Torpedo Sampler left in flow for 24hr, gauze stomached in PBS and viral particles captured using ceres microbiome A magnetic beads, extracted with QIAamp Viral RNA extraction Mini kit (Qiagen). cDNA synthesized with SuperScript IV First-Strand Synthesis System (ThermoFisher) and PCR amplified using Q5 2x Mastermix (NEB) and ARTIC V4 primers. Library prep using Nextera XT DNA library prep kit (Ill…	97	4994.11	6255	30.3425
As20220607	2022-06-07	Canada: Mississauga	Toronto Pearson International Airport - triturator (pooled aircraft sewage)	24	swab-composite	OHE consultants	University of Guelph	Illumina MiSeq	Torpedo Sampler left in flow for 24hr, gauze stomached in PBS and viral particles captured using ceres microbiome A magnetic beads, extracted with QIAamp Viral RNA extraction Mini kit (Qiagen). cDNA synthesized with SuperScript IV First-Strand Synthesis System (ThermoFisher) and PCR amplified using Q5 2x Mastermix (NEB) and ARTIC V4 primers. Library prep using Nextera XT DNA library prep kit (Ill…	7	630.29	3	32.247	X
As20220608	2022-06-08	Canada: Mississauga	Toronto Pearson International Airport - triturator (pooled aircraft sewage)	24	swab-composite	OHE consultants	University of Guelph	Illumina MiSeq	Torpedo Sampler left in flow for 24hr, gauze stomached in PBS and viral particles captured using ceres microbiome A magnetic beads, extracted with QIAamp Viral RNA extraction Mini kit (Qiagen). cDNA synthesized with SuperScript IV First-Strand Synthesis System (ThermoFisher) and PCR amplified using Q5 2x Mastermix (NEB) and ARTIC V4 primers. Library prep using Nextera XT DNA library prep kit (Ill…	95	4198.7	3981.5	30.241
As20220609	2022-06-09	Canada: Mississauga	Toronto Pearson International Airport - triturator (pooled aircraft sewage)	24	swab-composite	OHE consultants	University of Guelph	Illumina MiSeq	Torpedo Sampler left in flow for 24hr, gauze stomached in PBS and viral particles captured using ceres microbiome A magnetic beads, extracted with QIAamp Viral RNA extraction Mini kit (Qiagen). cDNA synthesized with SuperScript IV First-Strand Synthesis System (ThermoFisher) and PCR amplified using Q5 2x Mastermix (NEB) and ARTIC V4 primers. Library prep using Nextera XT DNA library prep kit (Ill…	98	4627.38	5322	31.08
As20220610	2022-06-10	Canada: Mississauga	Toronto Pearson International Airport - triturator (pooled aircraft sewage)	24	swab-composite	OHE consultants	University of Guelph	Illumina MiSeq	Torpedo Sampler left in flow for 24hr, gauze stomached in PBS and viral particles captured using ceres microbiome A magnetic beads, extracted with QIAamp Viral RNA extraction Mini kit (Qiagen). cDNA synthesized with SuperScript IV First-Strand Synthesis System (ThermoFisher) and PCR amplified using Q5 2x Mastermix (NEB) and ARTIC V4 primers. Library prep using Nextera XT DNA library prep kit (Ill…	94	4585.84	4966.5	31.19
As20220613	2022-06-13	Canada: Mississauga	Toronto Pearson International Airport - triturator (pooled aircraft sewage)	24	swab-composite	OHE consultants	University of Guelph	Illumina MiSeq	Torpedo Sampler left in flow for 24hr, gauze stomached in PBS and viral particles captured using ceres microbiome A magnetic beads, extracted with QIAamp Viral RNA extraction Mini kit (Qiagen). cDNA synthesized with SuperScript IV First-Strand Synthesis System (ThermoFisher) and PCR amplified using Q5 2x Mastermix (NEB) and ARTIC V4 primers. Library prep using Nextera XT DNA library prep kit (Ill…	96	4705.85	5394	30.02
As20220615	2022-06-15	Canada: Mississauga	Toronto Pearson International Airport - triturator (pooled aircraft sewage)	24	swab-composite	OHE consultants	University of Guelph	Illumina MiSeq	Torpedo Sampler left in flow for 24hr, gauze stomached in PBS and viral particles captured using ceres microbiome A magnetic beads, extracted with QIAamp Viral RNA extraction Mini kit (Qiagen). cDNA synthesized with SuperScript IV First-Strand Synthesis System (ThermoFisher) and PCR amplified using Q5 2x Mastermix (NEB) and ARTIC V4 primers. Library prep using Nextera XT DNA library prep kit (Ill…	88	4732.75	5726	29.763
As20220616	2022-06-16	Canada: Mississauga	Toronto Pearson International Airport - triturator (pooled aircraft sewage)	24	swab-composite	OHE consultants	University of Guelph	Illumina MiSeq	Torpedo Sampler left in flow for 24hr, gauze stomached in PBS and viral particles captured using ceres microbiome A magnetic beads, extracted with QIAamp Viral RNA extraction Mini kit (Qiagen). cDNA synthesized with SuperScript IV First-Strand Synthesis System (ThermoFisher) and PCR amplified using Q5 2x Mastermix (NEB) and ARTIC V4 primers. Library prep using Nextera XT DNA library prep kit (Ill…	97	4946.68	5859	31.0225
As20220620	2022-06-20	Canada: Mississauga	Toronto Pearson International Airport - triturator (pooled aircraft sewage)	24	swab-composite	OHE consultants	University of Guelph	Illumina MiSeq	Torpedo Sampler left in flow for 24hr, gauze stomached in PBS and viral particles captured using ceres microbiome A magnetic beads, extracted with QIAamp Viral RNA extraction Mini kit (Qiagen). cDNA synthesized with SuperScript IV First-Strand Synthesis System (ThermoFisher) and PCR amplified using Q5 2x Mastermix (NEB) and ARTIC V4 primers. Library prep using Nextera XT DNA library prep kit (Ill…	69	5361.02	6745	28.8755
As20220621	2022-06-21	Canada: Mississauga	Toronto Pearson International Airport - triturator (pooled aircraft sewage)	24	swab-composite	OHE consultants	University of Guelph	Illumina MiSeq	Torpedo Sampler left in flow for 24hr, gauze stomached in PBS and viral particles captured using ceres microbiome A magnetic beads, extracted with QIAamp Viral RNA extraction Mini kit (Qiagen). cDNA synthesized with SuperScript IV First-Strand Synthesis System (ThermoFisher) and PCR amplified using Q5 2x Mastermix (NEB) and ARTIC V4 primers. Library prep using Nextera XT DNA library prep kit (Ill…	99	5487.35	6947	30.0615
As20220622	2022-06-22	Canada: Mississauga	Toronto Pearson International Airport - triturator (pooled aircraft sewage)	24	swab-composite	OHE consultants	University of Guelph	Illumina MiSeq	Torpedo Sampler left in flow for 24hr, gauze stomached in PBS and viral particles captured using ceres microbiome A magnetic beads, extracted with QIAamp Viral RNA extraction Mini kit (Qiagen). cDNA synthesized with SuperScript IV First-Strand Synthesis System (ThermoFisher) and PCR amplified using Q5 2x Mastermix (NEB) and ARTIC V4 primers. Library prep using Nextera XT DNA library prep kit (Ill…	99	5691.37	7211	29.8115
As20220623	2022-06-23	Canada: Mississauga	Toronto Pearson International Airport - triturator (pooled aircraft sewage)	24	swab-composite	OHE consultants	University of Guelph	Illumina MiSeq	Torpedo Sampler left in flow for 24hr, gauze stomached in PBS and viral particles captured using ceres microbiome A magnetic beads, extracted with QIAamp Viral RNA extraction Mini kit (Qiagen). cDNA synthesized with SuperScript IV First-Strand Synthesis System (ThermoFisher) and PCR amplified using Q5 2x Mastermix (NEB) and ARTIC V4 primers. Library prep using Nextera XT DNA library prep kit (Ill…	98	4929.84	5933.5	30.47
As20220624	2022-06-24	Canada: Mississauga	Toronto Pearson International Airport - triturator (pooled aircraft sewage)	24	swab-composite	OHE consultants	University of Guelph	Illumina MiSeq	Torpedo Sampler left in flow for 24hr, gauze stomached in PBS and viral particles captured using ceres microbiome A magnetic beads, extracted with QIAamp Viral RNA extraction Mini kit (Qiagen). cDNA synthesized with SuperScript IV First-Strand Synthesis System (ThermoFisher) and PCR amplified using Q5 2x Mastermix (NEB) and ARTIC V4 primers. Library prep using Nextera XT DNA library prep kit (Ill…	96	4768.52	5535	31.735
As20220627	2022-06-27	Canada: Mississauga	Toronto Pearson International Airport - triturator (pooled aircraft sewage)	24	swab-composite	OHE consultants	University of Guelph	Illumina MiSeq	Torpedo Sampler left in flow for 24hr, gauze stomached in PBS and viral particles captured using ceres microbiome A magnetic beads, extracted with QIAamp Viral RNA extraction Mini kit (Qiagen). cDNA synthesized with SuperScript IV First-Strand Synthesis System (ThermoFisher) and PCR amplified using Q5 2x Mastermix (NEB) and ARTIC V4 primers. Library prep using Nextera XT DNA library prep kit (Ill…	71	5238.75	6465	28.22
As20220628	2022-06-28	Canada: Mississauga	Toronto Pearson International Airport - triturator (pooled aircraft sewage)	24	swab-composite	OHE consultants	University of Guelph	Illumina MiSeq	Torpedo Sampler left in flow for 24hr, gauze stomached in PBS and viral particles captured using ceres microbiome A magnetic beads, extracted with QIAamp Viral RNA extraction Mini kit (Qiagen). cDNA synthesized with SuperScript IV First-Strand Synthesis System (ThermoFisher) and PCR amplified using Q5 2x Mastermix (NEB) and ARTIC V4 primers. Library prep using Nextera XT DNA library prep kit (Ill…	93	5164.46	6789	29.67
As20220629	2022-06-29	Canada: Mississauga	Toronto Pearson International Airport - triturator (pooled aircraft sewage)	24	swab-composite	OHE consultants	University of Guelph	Illumina MiSeq	Torpedo Sampler left in flow for 24hr, gauze stomached in PBS and viral particles captured using ceres microbiome A magnetic beads, extracted with QIAamp Viral RNA extraction Mini kit (Qiagen). cDNA synthesized with SuperScript IV First-Strand Synthesis System (ThermoFisher) and PCR amplified using Q5 2x Mastermix (NEB) and ARTIC V4 primers. Library prep using Nextera XT DNA library prep kit (Ill…	99	5537.21	6984	29.31
As20220630	2022-06-30	Canada: Mississauga	Toronto Pearson International Airport - triturator (pooled aircraft sewage)	24	swab-composite	OHE consultants	University of Guelph	Illumina MiSeq	Torpedo Sampler left in flow for 24hr, gauze stomached in PBS and viral particles captured using ceres microbiome A magnetic beads, extracted with QIAamp Viral RNA extraction Mini kit (Qiagen). cDNA synthesized with SuperScript IV First-Strand Synthesis System (ThermoFisher) and PCR amplified using Q5 2x Mastermix (NEB) and ARTIC V4 primers. Library prep using Nextera XT DNA library prep kit (Ill…	87	5021.35	5954	29.655
As20220704	2022-07-04	Canada: Mississauga	Toronto Pearson International Airport - triturator (pooled aircraft sewage)	24	swab-composite	OHE consultants	University of Guelph	Illumina MiSeq	Torpedo Sampler left in flow for 24hr, gauze stomached in PBS and viral particles captured using ceres microbiome A magnetic beads, extracted with QIAamp Viral RNA extraction Mini kit (Qiagen). cDNA synthesized with SuperScript IV First-Strand Synthesis System (ThermoFisher) and PCR amplified using Q5 2x Mastermix (NEB) and ARTIC V4 primers. Library prep using Nextera XT DNA library prep kit (Ill…	98	5747.2	7220	28.66
As20220706	2022-07-06	Canada: Mississauga	Toronto Pearson International Airport - triturator (pooled aircraft sewage)	24	swab-composite	OHE consultants	University of Guelph	Illumina MiSeq	Torpedo Sampler left in flow for 24hr, gauze stomached in PBS and viral particles captured using ceres microbiome A magnetic beads, extracted with QIAamp Viral RNA extraction Mini kit (Qiagen). cDNA synthesized with SuperScript IV First-Strand Synthesis System (ThermoFisher) and PCR amplified using Q5 2x Mastermix (NEB) and ARTIC V4 primers. Library prep using Nextera XT DNA library prep kit (Ill…	53	4880.67	6953	-
As20220707	2022-07-07	Canada: Mississauga	Toronto Pearson International Airport - triturator (pooled aircraft sewage)	24	swab-composite	OHE consultants	University of Guelph	Illumina MiSeq	Torpedo Sampler left in flow for 24hr, gauze stomached in PBS and viral particles captured using ceres microbiome A magnetic beads, extracted with QIAamp Viral RNA extraction Mini kit (Qiagen). cDNA synthesized with SuperScript IV First-Strand Synthesis System (ThermoFisher) and PCR amplified using Q5 2x Mastermix (NEB) and ARTIC V4 primers. Library prep using Nextera XT DNA library prep kit (Ill…	81	4313.68	4248	-
As20220708	2022-07-08	Canada: Mississauga	Toronto Pearson International Airport - triturator (pooled aircraft sewage)	24	swab-composite	OHE consultants	University of Guelph	Illumina MiSeq	Torpedo Sampler left in flow for 24hr, gauze stomached in PBS and viral particles captured using ceres microbiome A magnetic beads, extracted with QIAamp Viral RNA extraction Mini kit (Qiagen). cDNA synthesized with SuperScript IV First-Strand Synthesis System (ThermoFisher) and PCR amplified using Q5 2x Mastermix (NEB) and ARTIC V4 primers. Library prep using Nextera XT DNA library prep kit (Ill…	27	5963.86	7824	29.05
As20220712	2022-07-12	Canada: Mississauga	Toronto Pearson International Airport - triturator (pooled aircraft sewage)	24	swab-composite	OHE consultants	University of Guelph	Illumina MiSeq	Torpedo Sampler left in flow for 24hr, gauze stomached in PBS and viral particles captured using ceres microbiome A magnetic beads, extracted with QIAamp Viral RNA extraction Mini kit (Qiagen). cDNA synthesized with SuperScript IV First-Strand Synthesis System (ThermoFisher) and PCR amplified using Q5 2x Mastermix (NEB) and ARTIC V4 primers. Library prep using Nextera XT DNA library prep kit (Ill…	72	5422.08	7208	29.555
As20220713	2022-07-13	Canada: Mississauga	Toronto Pearson International Airport - triturator (pooled aircraft sewage)	24	swab-composite	OHE consultants	University of Guelph	Illumina MiSeq	Torpedo Sampler left in flow for 24hr, gauze stomached in PBS and viral particles captured using ceres microbiome A magnetic beads, extracted with QIAamp Viral RNA extraction Mini kit (Qiagen). cDNA synthesized with SuperScript IV First-Strand Synthesis System (ThermoFisher) and PCR amplified using Q5 2x Mastermix (NEB) and ARTIC V4 primers. Library prep using Nextera XT DNA library prep kit (Ill…	9	3767.02	1019	30.2	X
As20220714	2022-07-14	Canada: Mississauga	Toronto Pearson International Airport - triturator (pooled aircraft sewage)	24	swab-composite	OHE consultants	University of Guelph	Illumina MiSeq	Torpedo Sampler left in flow for 24hr, gauze stomached in PBS and viral particles captured using ceres microbiome A magnetic beads, extracted with QIAamp Viral RNA extraction Mini kit (Qiagen). cDNA synthesized with SuperScript IV First-Strand Synthesis System (ThermoFisher) and PCR amplified using Q5 2x Mastermix (NEB) and ARTIC V4 primers. Library prep using Nextera XT DNA library prep kit (Ill…	97	4678.7	4917	31.445
As20220715	2022-07-15	Canada: Mississauga	Toronto Pearson International Airport - triturator (pooled aircraft sewage)	24	swab-composite	OHE consultants	University of Guelph	Illumina MiSeq	Torpedo Sampler left in flow for 24hr, gauze stomached in PBS and viral particles captured using ceres microbiome A magnetic beads, extracted with QIAamp Viral RNA extraction Mini kit (Qiagen). cDNA synthesized with SuperScript IV First-Strand Synthesis System (ThermoFisher) and PCR amplified using Q5 2x Mastermix (NEB) and ARTIC V4 primers. Library prep using Nextera XT DNA library prep kit (Ill…	99	4887.47	5538	30.225
As20220718	2022-07-18	Canada: Mississauga	Toronto Pearson International Airport - triturator (pooled aircraft sewage)	24	swab-composite	OHE consultants	University of Guelph	Illumina MiSeq	Torpedo Sampler left in flow for 24hr, gauze stomached in PBS and viral particles captured using ceres microbiome A magnetic beads, extracted with QIAamp Viral RNA extraction Mini kit (Qiagen). cDNA synthesized with SuperScript IV First-Strand Synthesis System (ThermoFisher) and PCR amplified using Q5 2x Mastermix (NEB) and ARTIC V4 primers. Library prep using Nextera XT DNA library prep kit (Ill…	98	5359.75	6820	28.045
As20220719	2022-07-19	Canada: Mississauga	Toronto Pearson International Airport - triturator (pooled aircraft sewage)	24	swab-composite	OHE consultants	University of Guelph	Illumina MiSeq	Torpedo Sampler left in flow for 24hr, gauze stomached in PBS and viral particles captured using ceres microbiome A magnetic beads, extracted with QIAamp Viral RNA extraction Mini kit (Qiagen). cDNA synthesized with SuperScript IV First-Strand Synthesis System (ThermoFisher) and PCR amplified using Q5 2x Mastermix (NEB) and ARTIC V4 primers. Library prep using Nextera XT DNA library prep kit (Ill…	94	4926.92	5918	29.335
As20220720	2022-07-20	Canada: Mississauga	Toronto Pearson International Airport - triturator (pooled aircraft sewage)	24	swab-composite	OHE consultants	University of Guelph	Illumina MiSeq	Torpedo Sampler left in flow for 24hr, gauze stomached in PBS and viral particles captured using ceres microbiome A magnetic beads, extracted with QIAamp Viral RNA extraction Mini kit (Qiagen). cDNA synthesized with SuperScript IV First-Strand Synthesis System (ThermoFisher) and PCR amplified using Q5 2x Mastermix (NEB) and ARTIC V4 primers. Library prep using Nextera XT DNA library prep kit (Ill…	86	4339.18	4606	30.225
As20220721	2022-07-21	Canada: Mississauga	Toronto Pearson International Airport - triturator (pooled aircraft sewage)	24	swab-composite	OHE consultants	University of Guelph	Illumina MiSeq	Torpedo Sampler left in flow for 24hr, gauze stomached in PBS and viral particles captured using ceres microbiome A magnetic beads, extracted with QIAamp Viral RNA extraction Mini kit (Qiagen). cDNA synthesized with SuperScript IV First-Strand Synthesis System (ThermoFisher) and PCR amplified using Q5 2x Mastermix (NEB) and ARTIC V4 primers. Library prep using Nextera XT DNA library prep kit (Ill…	98	4722.7	5195.5	31.355
As20220722	2022-07-22	Canada: Mississauga	Toronto Pearson International Airport - triturator (pooled aircraft sewage)	24	swab-composite	OHE consultants	University of Guelph	Illumina MiSeq	Torpedo Sampler left in flow for 24hr, gauze stomached in PBS and viral particles captured using ceres microbiome A magnetic beads, extracted with QIAamp Viral RNA extraction Mini kit (Qiagen). cDNA synthesized with SuperScript IV First-Strand Synthesis System (ThermoFisher) and PCR amplified using Q5 2x Mastermix (NEB) and ARTIC V4 primers. Library prep using Nextera XT DNA library prep kit (Ill…	73	4706.71	6260	30.055
As20220726	2022-07-26	Canada: Mississauga	Toronto Pearson International Airport - triturator (pooled aircraft sewage)	24	swab-composite	OHE consultants	University of Guelph	Illumina MiSeq	Torpedo Sampler left in flow for 24hr, gauze stomached in PBS and viral particles captured using ceres microbiome A magnetic beads, extracted with QIAamp Viral RNA extraction Mini kit (Qiagen). cDNA synthesized with SuperScript IV First-Strand Synthesis System (ThermoFisher) and PCR amplified using Q5 2x Mastermix (NEB) and ARTIC V4 primers. Library prep using Nextera XT DNA library prep kit (Ill…	97	5005.34	6054.5	30.1
As20220727	2022-07-27	Canada: Mississauga	Toronto Pearson International Airport - triturator (pooled aircraft sewage)	24	swab-composite	OHE consultants	University of Guelph	Illumina MiSeq	Torpedo Sampler left in flow for 24hr, gauze stomached in PBS and viral particles captured using ceres microbiome A magnetic beads, extracted with QIAamp Viral RNA extraction Mini kit (Qiagen). cDNA synthesized with SuperScript IV First-Strand Synthesis System (ThermoFisher) and PCR amplified using Q5 2x Mastermix (NEB) and ARTIC V4 primers. Library prep using Nextera XT DNA library prep kit (Ill…	98	5113.44	6306.5	30.485
As20220728	2022-07-28	Canada: Mississauga	Toronto Pearson International Airport - triturator (pooled aircraft sewage)	24	swab-composite	OHE consultants	University of Guelph	Illumina MiSeq	Torpedo Sampler left in flow for 24hr, gauze stomached in PBS and viral particles captured using ceres microbiome A magnetic beads, extracted with QIAamp Viral RNA extraction Mini kit (Qiagen). cDNA synthesized with SuperScript IV First-Strand Synthesis System (ThermoFisher) and PCR amplified using Q5 2x Mastermix (NEB) and ARTIC V4 primers. Library prep using Nextera XT DNA library prep kit (Ill…	89	4535.01	4704	32.4015
As20220729	2022-07-29	Canada: Mississauga	Toronto Pearson International Airport - triturator (pooled aircraft sewage)	24	swab-composite	OHE consultants	University of Guelph	Illumina MiSeq	Torpedo Sampler left in flow for 24hr, gauze stomached in PBS and viral particles captured using ceres microbiome A magnetic beads, extracted with QIAamp Viral RNA extraction Mini kit (Qiagen). cDNA synthesized with SuperScript IV First-Strand Synthesis System (ThermoFisher) and PCR amplified using Q5 2x Mastermix (NEB) and ARTIC V4 primers. Library prep using Nextera XT DNA library prep kit (Ill…	59	4762.17	5913.5	32.2635
As20220802	2022-08-02	Canada: Mississauga	Toronto Pearson International Airport - triturator (pooled aircraft sewage)	24	swab-composite	OHE consultants	University of Guelph	Illumina MiSeq	Torpedo Sampler left in flow for 24hr, gauze stomached in PBS and viral particles captured using ceres microbiome A magnetic beads, extracted with QIAamp Viral RNA extraction Mini kit (Qiagen). cDNA synthesized with SuperScript IV First-Strand Synthesis System (ThermoFisher) and PCR amplified using Q5 2x Mastermix (NEB) and ARTIC V4 primers. Library prep using Nextera XT DNA library prep kit (Ill…	98	5502.47	7013	29.5255
As20220804	2022-08-04	Canada: Mississauga	Toronto Pearson International Airport - triturator (pooled aircraft sewage)	24	swab-composite	OHE consultants	University of Guelph	Illumina MiSeq	Torpedo Sampler left in flow for 24hr, gauze stomached in PBS and viral particles captured using ceres microbiome A magnetic beads, extracted with QIAamp Viral RNA extraction Mini kit (Qiagen). cDNA synthesized with SuperScript IV First-Strand Synthesis System (ThermoFisher) and PCR amplified using Q5 2x Mastermix (NEB) and ARTIC V4 primers. Library prep using Nextera XT DNA library prep kit (Ill…	80	4206.86	4324.5	33.099
As20220805	2022-08-05	Canada: Mississauga	Toronto Pearson International Airport - triturator (pooled aircraft sewage)	24	swab-composite	OHE consultants	University of Guelph	Illumina MiSeq	Torpedo Sampler left in flow for 24hr, gauze stomached in PBS and viral particles captured using ceres microbiome A magnetic beads, extracted with QIAamp Viral RNA extraction Mini kit (Qiagen). cDNA synthesized with SuperScript IV First-Strand Synthesis System (ThermoFisher) and PCR amplified using Q5 2x Mastermix (NEB) and ARTIC V4 primers. Library prep using Nextera XT DNA library prep kit (Ill…	98	5070.33	5919	31.9575
As20220808	2022-08-08	Canada: Mississauga	Toronto Pearson International Airport - triturator (pooled aircraft sewage)	24	swab-composite	OHE consultants	University of Guelph	Illumina MiSeq	Torpedo Sampler left in flow for 24hr, gauze stomached in PBS and viral particles captured using ceres microbiome A magnetic beads, extracted with QIAamp Viral RNA extraction Mini kit (Qiagen). cDNA synthesized with SuperScript IV First-Strand Synthesis System (ThermoFisher) and PCR amplified using Q5 2x Mastermix (NEB) and ARTIC V4 primers. Library prep using Nextera XT DNA library prep kit (Ill…	99	5692.57	7169	28.977
As20220809	2022-08-09	Canada: Mississauga	Toronto Pearson International Airport - triturator (pooled aircraft sewage)	24	swab-composite	OHE consultants	University of Guelph	Illumina MiSeq	Torpedo Sampler left in flow for 24hr, gauze stomached in PBS and viral particles captured using ceres microbiome A magnetic beads, extracted with QIAamp Viral RNA extraction Mini kit (Qiagen). cDNA synthesized with SuperScript IV First-Strand Synthesis System (ThermoFisher) and PCR amplified using Q5 2x Mastermix (NEB) and ARTIC V4 primers. Library prep using Nextera XT DNA library prep kit (Ill…	98	5668.94	7054.5	29.3
As20220810	2022-08-10	Canada: Mississauga	Toronto Pearson International Airport - triturator (pooled aircraft sewage)	24	swab-composite	OHE consultants	University of Guelph	Illumina MiSeq	Torpedo Sampler left in flow for 24hr, gauze stomached in PBS and viral particles captured using ceres microbiome A magnetic beads, extracted with QIAamp Viral RNA extraction Mini kit (Qiagen). cDNA synthesized with SuperScript IV First-Strand Synthesis System (ThermoFisher) and PCR amplified using Q5 2x Mastermix (NEB) and ARTIC V4 primers. Library prep using Nextera XT DNA library prep kit (Ill…	77	4762.19	5340	30.8
As20220811	2022-08-11	Canada: Mississauga	Toronto Pearson International Airport - triturator (pooled aircraft sewage)	24	swab-composite	OHE consultants	University of Guelph	Illumina MiSeq	Torpedo Sampler left in flow for 24hr, gauze stomached in PBS and viral particles captured using ceres microbiome A magnetic beads, extracted with QIAamp Viral RNA extraction Mini kit (Qiagen). cDNA synthesized with SuperScript IV First-Strand Synthesis System (ThermoFisher) and PCR amplified using Q5 2x Mastermix (NEB) and ARTIC V4 primers. Library prep using Nextera XT DNA library prep kit (Ill…	97	5226.45	6317	31.8
As20220812	2022-08-12	Canada: Mississauga	Toronto Pearson International Airport - triturator (pooled aircraft sewage)	24	swab-composite	OHE consultants	University of Guelph	Illumina MiSeq	Torpedo Sampler left in flow for 24hr, gauze stomached in PBS and viral particles captured using ceres microbiome A magnetic beads, extracted with QIAamp Viral RNA extraction Mini kit (Qiagen). cDNA synthesized with SuperScript IV First-Strand Synthesis System (ThermoFisher) and PCR amplified using Q5 2x Mastermix (NEB) and ARTIC V4 primers. Library prep using Nextera XT DNA library prep kit (Ill…	91	5433.38	6908	31.71
As20220815	2022-08-15	Canada: Mississauga	Toronto Pearson International Airport - triturator (pooled aircraft sewage)	24	swab-composite	OHE consultants	University of Guelph	Illumina MiSeq	Torpedo Sampler left in flow for 24hr, gauze stomached in PBS and viral particles captured using ceres microbiome A magnetic beads, extracted with QIAamp Viral RNA extraction Mini kit (Qiagen). cDNA synthesized with SuperScript IV First-Strand Synthesis System (ThermoFisher) and PCR amplified using Q5 2x Mastermix (NEB) and ARTIC V4 primers. Library prep using Nextera XT DNA library prep kit (Ill…	96	5479.92	7150	29.675
As20220817	2022-08-17	Canada: Mississauga	Toronto Pearson International Airport - triturator (pooled aircraft sewage)	24	swab-composite	OHE consultants	University of Guelph	Illumina MiSeq	Torpedo Sampler left in flow for 24hr, gauze stomached in PBS and viral particles captured using ceres microbiome A magnetic beads, extracted with QIAamp Viral RNA extraction Mini kit (Qiagen). cDNA synthesized with SuperScript IV First-Strand Synthesis System (ThermoFisher) and PCR amplified using Q5 2x Mastermix (NEB) and ARTIC V4 primers. Library prep using Nextera XT DNA library prep kit (Ill…	80	4946.09	5753	30.55
As20220818	2022-08-18	Canada: Mississauga	Toronto Pearson International Airport - triturator (pooled aircraft sewage)	24	swab-composite	OHE consultants	University of Guelph	Illumina MiSeq	Torpedo Sampler left in flow for 24hr, gauze stomached in PBS and viral particles captured using ceres microbiome A magnetic beads, extracted with QIAamp Viral RNA extraction Mini kit (Qiagen). cDNA synthesized with SuperScript IV First-Strand Synthesis System (ThermoFisher) and PCR amplified using Q5 2x Mastermix (NEB) and ARTIC V4 primers. Library prep using Nextera XT DNA library prep kit (Ill…	93	5235.09	6563.5	33.659
As20220819	2022-08-19	Canada: Mississauga	Toronto Pearson International Airport - triturator (pooled aircraft sewage)	24	swab-composite	OHE consultants	University of Guelph	Illumina MiSeq	Torpedo Sampler left in flow for 24hr, gauze stomached in PBS and viral particles captured using ceres microbiome A magnetic beads, extracted with QIAamp Viral RNA extraction Mini kit (Qiagen). cDNA synthesized with SuperScript IV First-Strand Synthesis System (ThermoFisher) and PCR amplified using Q5 2x Mastermix (NEB) and ARTIC V4 primers. Library prep using Nextera XT DNA library prep kit (Ill…	87	5639.62	7079	31.7915
As20220822	2022-08-22	Canada: Mississauga	Toronto Pearson International Airport - triturator (pooled aircraft sewage)	24	swab-composite	OHE consultants	University of Guelph	Illumina MiSeq	Torpedo Sampler left in flow for 24hr, gauze stomached in PBS and viral particles captured using ceres microbiome A magnetic beads, extracted with QIAamp Viral RNA extraction Mini kit (Qiagen). cDNA synthesized with SuperScript IV First-Strand Synthesis System (ThermoFisher) and PCR amplified using Q5 2x Mastermix (NEB) and ARTIC V4 primers. Library prep using Nextera XT DNA library prep kit (Ill…	91	5233.45	6502	33.4885
As20220823	2022-08-23	Canada: Mississauga	Toronto Pearson International Airport - triturator (pooled aircraft sewage)	24	swab-composite	OHE consultants	University of Guelph	Illumina MiSeq	Torpedo Sampler left in flow for 24hr, gauze stomached in PBS and viral particles captured using ceres microbiome A magnetic beads, extracted with QIAamp Viral RNA extraction Mini kit (Qiagen). cDNA synthesized with SuperScript IV First-Strand Synthesis System (ThermoFisher) and PCR amplified using Q5 2x Mastermix (NEB) and ARTIC V4 primers. Library prep using Nextera XT DNA library prep kit (Ill…	96	5248.55	6473	30.212
As20220824	2022-08-24	Canada: Mississauga	Toronto Pearson International Airport - triturator (pooled aircraft sewage)	24	swab-composite	OHE consultants	University of Guelph	Illumina MiSeq	Torpedo Sampler left in flow for 24hr, gauze stomached in PBS and viral particles captured using ceres microbiome A magnetic beads, extracted with QIAamp Viral RNA extraction Mini kit (Qiagen). cDNA synthesized with SuperScript IV First-Strand Synthesis System (ThermoFisher) and PCR amplified using Q5 2x Mastermix (NEB) and ARTIC V4 primers. Library prep using Nextera XT DNA library prep kit (Ill…	90	5206.15	6897	30.4065
As20220825	2022-08-25	Canada: Mississauga	Toronto Pearson International Airport - triturator (pooled aircraft sewage)	24	swab-composite	OHE consultants	University of Guelph	Illumina MiSeq	Torpedo Sampler left in flow for 24hr, gauze stomached in PBS and viral particles captured using ceres microbiome A magnetic beads, extracted with QIAamp Viral RNA extraction Mini kit (Qiagen). cDNA synthesized with SuperScript IV First-Strand Synthesis System (ThermoFisher) and PCR amplified using Q5 2x Mastermix (NEB) and ARTIC V4 primers. Library prep using Nextera XT DNA library prep kit (Ill…	48	5127.9	7174	31.43
As20220826	2022-08-26	Canada: Mississauga	Toronto Pearson International Airport - triturator (pooled aircraft sewage)	24	swab-composite	OHE consultants	University of Guelph	Illumina MiSeq	Torpedo Sampler left in flow for 24hr, gauze stomached in PBS and viral particles captured using ceres microbiome A magnetic beads, extracted with QIAamp Viral RNA extraction Mini kit (Qiagen). cDNA synthesized with SuperScript IV First-Strand Synthesis System (ThermoFisher) and PCR amplified using Q5 2x Mastermix (NEB) and ARTIC V4 primers. Library prep using Nextera XT DNA library prep kit (Ill…	75	4270.46	4674	30.69
As20220829	2022-08-29	Canada: Mississauga	Toronto Pearson International Airport - triturator (pooled aircraft sewage)	24	swab-composite	OHE consultants	University of Guelph	Illumina MiSeq	Torpedo Sampler left in flow for 24hr, gauze stomached in PBS and viral particles captured using ceres microbiome A magnetic beads, extracted with QIAamp Viral RNA extraction Mini kit (Qiagen). cDNA synthesized with SuperScript IV First-Strand Synthesis System (ThermoFisher) and PCR amplified using Q5 2x Mastermix (NEB) and ARTIC V4 primers. Library prep using Nextera XT DNA library prep kit (Ill…	44	3718.69	2696	30.74
As20220830	2022-08-30	Canada: Mississauga	Toronto Pearson International Airport - triturator (pooled aircraft sewage)	24	swab-composite	OHE consultants	University of Guelph	Illumina MiSeq	Torpedo Sampler left in flow for 24hr, gauze stomached in PBS and viral particles captured using ceres microbiome A magnetic beads, extracted with QIAamp Viral RNA extraction Mini kit (Qiagen). cDNA synthesized with SuperScript IV First-Strand Synthesis System (ThermoFisher) and PCR amplified using Q5 2x Mastermix (NEB) and ARTIC V4 primers. Library prep using Nextera XT DNA library prep kit (Ill…	1	899.92	2	32.08	X
As20220831	2022-08-31	Canada: Mississauga	Toronto Pearson International Airport - triturator (pooled aircraft sewage)	24	swab-composite	OHE consultants	University of Guelph	Illumina MiSeq	Torpedo Sampler left in flow for 24hr, gauze stomached in PBS and viral particles captured using ceres microbiome A magnetic beads, extracted with QIAamp Viral RNA extraction Mini kit (Qiagen). cDNA synthesized with SuperScript IV First-Strand Synthesis System (ThermoFisher) and PCR amplified using Q5 2x Mastermix (NEB) and ARTIC V4 primers. Library prep using Nextera XT DNA library prep kit (Ill…	16	211.09	5	qPCR failed for all tests	X
As20220901	2022-09-01	Canada: Mississauga	Toronto Pearson International Airport - triturator (pooled aircraft sewage)	24	swab-composite	OHE consultants	University of Guelph	Illumina MiSeq	Torpedo Sampler left in flow for 24hr, gauze stomached in PBS and viral particles captured using ceres microbiome A magnetic beads, extracted with QIAamp Viral RNA extraction Mini kit (Qiagen). cDNA synthesized with SuperScript IV First-Strand Synthesis System (ThermoFisher) and PCR amplified using Q5 2x Mastermix (NEB) and ARTIC V4 primers. Library prep using Nextera XT DNA library prep kit (Ill…	44	3221.82	1888	30.68
As20220902	2022-09-02	Canada: Mississauga	Toronto Pearson International Airport - triturator (pooled aircraft sewage)	24	swab-composite	OHE consultants	University of Guelph	Illumina MiSeq	Torpedo Sampler left in flow for 24hr, gauze stomached in PBS and viral particles captured using ceres microbiome A magnetic beads, extracted with QIAamp Viral RNA extraction Mini kit (Qiagen). cDNA synthesized with SuperScript IV First-Strand Synthesis System (ThermoFisher) and PCR amplified using Q5 2x Mastermix (NEB) and ARTIC V4 primers. Library prep using Nextera XT DNA library prep kit (Ill…	93	5232.49	6736	31.01
As20220905	2022-09-05	Canada: Mississauga	Toronto Pearson International Airport - triturator (pooled aircraft sewage)	24	swab-composite	OHE consultants	University of Guelph	Illumina MiSeq	Torpedo Sampler left in flow for 24hr, gauze stomached in PBS and viral particles captured using ceres microbiome A magnetic beads, extracted with QIAamp Viral RNA extraction Mini kit (Qiagen). cDNA synthesized with SuperScript IV First-Strand Synthesis System (ThermoFisher) and PCR amplified using Q5 2x Mastermix (NEB) and ARTIC V4 primers. Library prep using Nextera XT DNA library prep kit (Ill…	98	6012.26	7544	30.75
As20220906	2022-09-06	Canada: Mississauga	Toronto Pearson International Airport - triturator (pooled aircraft sewage)	24	swab-composite	OHE consultants	University of Guelph	Illumina MiSeq	Torpedo Sampler left in flow for 24hr, gauze stomached in PBS and viral particles captured using ceres microbiome A magnetic beads, extracted with QIAamp Viral RNA extraction Mini kit (Qiagen). cDNA synthesized with SuperScript IV First-Strand Synthesis System (ThermoFisher) and PCR amplified using Q5 2x Mastermix (NEB) and ARTIC V4 primers. Library prep using Nextera XT DNA library prep kit (Ill…	90	5462.64	7232	31.96
As20220908	2022-09-08	Canada: Mississauga	Toronto Pearson International Airport - triturator (pooled aircraft sewage)	24	swab-composite	OHE consultants	University of Guelph	Illumina MiSeq	Torpedo Sampler left in flow for 24hr, gauze stomached in PBS and viral particles captured using ceres microbiome A magnetic beads, extracted with QIAamp Viral RNA extraction Mini kit (Qiagen). cDNA synthesized with SuperScript IV First-Strand Synthesis System (ThermoFisher) and PCR amplified using Q5 2x Mastermix (NEB) and ARTIC V4 primers. Library prep using Nextera XT DNA library prep kit (Ill…	98	5799.15	7529	31.49
As20220909	2022-09-09	Canada: Mississauga	Toronto Pearson International Airport - triturator (pooled aircraft sewage)	24	swab-composite	OHE consultants	University of Guelph	Illumina MiSeq	Torpedo Sampler left in flow for 24hr, gauze stomached in PBS and viral particles captured using ceres microbiome A magnetic beads, extracted with QIAamp Viral RNA extraction Mini kit (Qiagen). cDNA synthesized with SuperScript IV First-Strand Synthesis System (ThermoFisher) and PCR amplified using Q5 2x Mastermix (NEB) and ARTIC V4 primers. Library prep using Nextera XT DNA library prep kit (Ill…	87	4866.93	5931	33.27
As20220912	2022-09-12	Canada: Mississauga	Toronto Pearson International Airport - triturator (pooled aircraft sewage)	24	swab-composite	OHE consultants	University of Guelph	Illumina MiSeq	Torpedo Sampler left in flow for 24hr, gauze stomached in PBS and viral particles captured using ceres microbiome A magnetic beads, extracted with QIAamp Viral RNA extraction Mini kit (Qiagen). cDNA synthesized with SuperScript IV First-Strand Synthesis System (ThermoFisher) and PCR amplified using Q5 2x Mastermix (NEB) and ARTIC V4 primers. Library prep using Nextera XT DNA library prep kit (Ill…	14	4604.08	6781	30.99	X
As20220913	2022-09-13	Canada: Mississauga	Toronto Pearson International Airport - triturator (pooled aircraft sewage)	24	swab-composite	OHE consultants	University of Guelph	Illumina MiSeq	Torpedo Sampler left in flow for 24hr, gauze stomached in PBS and viral particles captured using ceres microbiome A magnetic beads, extracted with QIAamp Viral RNA extraction Mini kit (Qiagen). cDNA synthesized with SuperScript IV First-Strand Synthesis System (ThermoFisher) and PCR amplified using Q5 2x Mastermix (NEB) and ARTIC V4 primers. Library prep using Nextera XT DNA library prep kit (Ill…	70	4972.85	5971	28.22
As20220914	2022-09-14	Canada: Mississauga	Toronto Pearson International Airport - triturator (pooled aircraft sewage)	24	swab-composite	OHE consultants	University of Guelph	Illumina MiSeq	Torpedo Sampler left in flow for 24hr, gauze stomached in PBS and viral particles captured using ceres microbiome A magnetic beads, extracted with QIAamp Viral RNA extraction Mini kit (Qiagen). cDNA synthesized with SuperScript IV First-Strand Synthesis System (ThermoFisher) and PCR amplified using Q5 2x Mastermix (NEB) and ARTIC V4 primers. Library prep using Nextera XT DNA library prep kit (Ill…	42	5336.02	7211	31.62
As20220915	2022-09-15	Canada: Mississauga	Toronto Pearson International Airport - triturator (pooled aircraft sewage)	24	swab-composite	OHE consultants	University of Guelph	Illumina MiSeq	Torpedo Sampler left in flow for 24hr, gauze stomached in PBS and viral particles captured using ceres microbiome A magnetic beads, extracted with QIAamp Viral RNA extraction Mini kit (Qiagen). cDNA synthesized with SuperScript IV First-Strand Synthesis System (ThermoFisher) and PCR amplified using Q5 2x Mastermix (NEB) and ARTIC V4 primers. Library prep using Nextera XT DNA library prep kit (Ill…	98	5303.31	6723	31.345
As20220916	2022-09-16	Canada: Mississauga	Toronto Pearson International Airport - triturator (pooled aircraft sewage)	24	swab-composite	OHE consultants	University of Guelph	Illumina MiSeq	Torpedo Sampler left in flow for 24hr, gauze stomached in PBS and viral particles captured using ceres microbiome A magnetic beads, extracted with QIAamp Viral RNA extraction Mini kit (Qiagen). cDNA synthesized with SuperScript IV First-Strand Synthesis System (ThermoFisher) and PCR amplified using Q5 2x Mastermix (NEB) and ARTIC V4 primers. Library prep using Nextera XT DNA library prep kit (Ill…	56	4647.7	6690	32.13
As20220919	2022-09-19	Canada: Mississauga	Toronto Pearson International Airport - triturator (pooled aircraft sewage)	24	swab-composite	OHE consultants	University of Guelph	Illumina MiSeq	Torpedo Sampler left in flow for 24hr, gauze stomached in PBS and viral particles captured using ceres microbiome A magnetic beads, extracted with QIAamp Viral RNA extraction Mini kit (Qiagen). cDNA synthesized with SuperScript IV First-Strand Synthesis System (ThermoFisher) and PCR amplified using Q5 2x Mastermix (NEB) and ARTIC V4 primers. Library prep using Nextera XT DNA library prep kit (Ill…	91	3593.19	2771	29.515
As20220920	2022-09-20	Canada: Mississauga	Toronto Pearson International Airport - triturator (pooled aircraft sewage)	24	swab-composite	OHE consultants	University of Guelph	Illumina MiSeq	Torpedo Sampler left in flow for 24hr, gauze stomached in PBS and viral particles captured using ceres microbiome A magnetic beads, extracted with QIAamp Viral RNA extraction Mini kit (Qiagen). cDNA synthesized with SuperScript IV First-Strand Synthesis System (ThermoFisher) and PCR amplified using Q5 2x Mastermix (NEB) and ARTIC V4 primers. Library prep using Nextera XT DNA library prep kit (Ill…	99	5577.12	7002	30.8435
As20220921	2022-09-21	Canada: Mississauga	Toronto Pearson International Airport - triturator (pooled aircraft sewage)	24	swab-composite	OHE consultants	University of Guelph	Illumina MiSeq	Torpedo Sampler left in flow for 24hr, gauze stomached in PBS and viral particles captured using ceres microbiome A magnetic beads, extracted with QIAamp Viral RNA extraction Mini kit (Qiagen). cDNA synthesized with SuperScript IV First-Strand Synthesis System (ThermoFisher) and PCR amplified using Q5 2x Mastermix (NEB) and ARTIC V4 primers. Library prep using Nextera XT DNA library prep kit (Ill…	98	5615.37	7031	31.6895
As20220922	2022-09-22	Canada: Mississauga	Toronto Pearson International Airport - triturator (pooled aircraft sewage)	24	swab-composite	OHE consultants	University of Guelph	Illumina MiSeq	Torpedo Sampler left in flow for 24hr, gauze stomached in PBS and viral particles captured using ceres microbiome A magnetic beads, extracted with QIAamp Viral RNA extraction Mini kit (Qiagen). cDNA synthesized with SuperScript IV First-Strand Synthesis System (ThermoFisher) and PCR amplified using Q5 2x Mastermix (NEB) and ARTIC V4 primers. Library prep using Nextera XT DNA library prep kit (Ill…	47	5447.66	7318.5	35.54
As20220923	2022-09-23	Canada: Mississauga	Toronto Pearson International Airport - triturator (pooled aircraft sewage)	24	swab-composite	OHE consultants	University of Guelph	Illumina MiSeq	Torpedo Sampler left in flow for 24hr, gauze stomached in PBS and viral particles captured using ceres microbiome A magnetic beads, extracted with QIAamp Viral RNA extraction Mini kit (Qiagen). cDNA synthesized with SuperScript IV First-Strand Synthesis System (ThermoFisher) and PCR amplified using Q5 2x Mastermix (NEB) and ARTIC V4 primers. Library prep using Nextera XT DNA library prep kit (Ill…	6	5960.68	7934	31.13	X
As20220928	2022-09-28	Canada: Mississauga	Toronto Pearson International Airport - triturator (pooled aircraft sewage)	24	swab-composite	OHE consultants	University of Guelph	Illumina MiSeq	Torpedo Sampler left in flow for 24hr, gauze stomached in PBS and viral particles captured using ceres microbiome A magnetic beads, extracted with QIAamp Viral RNA extraction Mini kit (Qiagen). cDNA synthesized with SuperScript IV First-Strand Synthesis System (ThermoFisher) and PCR amplified using Q5 2x Mastermix (NEB) and ARTIC V4 primers. Library prep using Nextera XT DNA library prep kit (Ill…	1	4038.08	6066.5	31.13	X
As20220929	2022-09-29	Canada: Mississauga	Toronto Pearson International Airport - triturator (pooled aircraft sewage)	24	swab-composite	OHE consultants	University of Guelph	Illumina MiSeq	Torpedo Sampler left in flow for 24hr, gauze stomached in PBS and viral particles captured using ceres microbiome A magnetic beads, extracted with QIAamp Viral RNA extraction Mini kit (Qiagen). cDNA synthesized with SuperScript IV First-Strand Synthesis System (ThermoFisher) and PCR amplified using Q5 2x Mastermix (NEB) and ARTIC V4 primers. Library prep using Nextera XT DNA library prep kit (Ill…	91	5468.16	7151	30.39
As20220930	2022-09-30	Canada: Mississauga	Toronto Pearson International Airport - triturator (pooled aircraft sewage)	24	swab-composite	OHE consultants	University of Guelph	Illumina MiSeq	Torpedo Sampler left in flow for 24hr, gauze stomached in PBS and viral particles captured using ceres microbiome A magnetic beads, extracted with QIAamp Viral RNA extraction Mini kit (Qiagen). cDNA synthesized with SuperScript IV First-Strand Synthesis System (ThermoFisher) and PCR amplified using Q5 2x Mastermix (NEB) and ARTIC V4 primers. Library prep using Nextera XT DNA library prep kit (Ill…	31	3191.16	444	32.14
As20221003	2022-10-03	Canada: Mississauga	Toronto Pearson International Airport - triturator (pooled aircraft sewage)	24	swab-composite	OHE consultants	University of Guelph	Illumina MiSeq	Torpedo Sampler left in flow for 24hr, gauze stomached in PBS and viral particles captured using ceres microbiome A magnetic beads, extracted with QIAamp Viral RNA extraction Mini kit (Qiagen). cDNA synthesized with SuperScript IV First-Strand Synthesis System (ThermoFisher) and PCR amplified using Q5 2x Mastermix (NEB) and ARTIC V4 primers. Library prep using Nextera XT DNA library prep kit (Ill…	98	5281.57	6683.5	29.95
As20221004	2022-10-04	Canada: Mississauga	Toronto Pearson International Airport - triturator (pooled aircraft sewage)	24	swab-composite	OHE consultants	University of Guelph	Illumina MiSeq	Torpedo Sampler left in flow for 24hr, gauze stomached in PBS and viral particles captured using ceres microbiome A magnetic beads, extracted with QIAamp Viral RNA extraction Mini kit (Qiagen). cDNA synthesized with SuperScript IV First-Strand Synthesis System (ThermoFisher) and PCR amplified using Q5 2x Mastermix (NEB) and ARTIC V4 primers. Library prep using Nextera XT DNA library prep kit (Ill…	98	5625.84	7267	30.32
As20221005	2022-10-05	Canada: Mississauga	Toronto Pearson International Airport - triturator (pooled aircraft sewage)	24	swab-composite	OHE consultants	University of Guelph	Illumina MiSeq	Torpedo Sampler left in flow for 24hr, gauze stomached in PBS and viral particles captured using ceres microbiome A magnetic beads, extracted with QIAamp Viral RNA extraction Mini kit (Qiagen). cDNA synthesized with SuperScript IV First-Strand Synthesis System (ThermoFisher) and PCR amplified using Q5 2x Mastermix (NEB) and ARTIC V4 primers. Library prep using Nextera XT DNA library prep kit (Ill…	74	5231.5	6850	29.41
As20221006	2022-10-06	Canada: Mississauga	Toronto Pearson International Airport - triturator (pooled aircraft sewage)	24	swab-composite	OHE consultants	University of Guelph	Illumina MiSeq	Torpedo Sampler left in flow for 24hr, gauze stomached in PBS and viral particles captured using ceres microbiome A magnetic beads, extracted with QIAamp Viral RNA extraction Mini kit (Qiagen). cDNA synthesized with SuperScript IV First-Strand Synthesis System (ThermoFisher) and PCR amplified using Q5 2x Mastermix (NEB) and ARTIC V4 primers. Library prep using Nextera XT DNA library prep kit (Ill…	93	4313.48	4457.5	32.01
As20221007	2022-10-07	Canada: Mississauga	Toronto Pearson International Airport - triturator (pooled aircraft sewage)	24	swab-composite	OHE consultants	University of Guelph	Illumina MiSeq	Torpedo Sampler left in flow for 24hr, gauze stomached in PBS and viral particles captured using ceres microbiome A magnetic beads, extracted with QIAamp Viral RNA extraction Mini kit (Qiagen). cDNA synthesized with SuperScript IV First-Strand Synthesis System (ThermoFisher) and PCR amplified using Q5 2x Mastermix (NEB) and ARTIC V4 primers. Library prep using Nextera XT DNA library prep kit (Ill…	92	4750.07	5824	30.11
As20221011	2022-10-11	Canada: Mississauga	Toronto Pearson International Airport - triturator (pooled aircraft sewage)	24	swab-composite	OHE consultants	University of Guelph	Illumina MiSeq	Torpedo Sampler left in flow for 24hr, gauze stomached in PBS and viral particles captured using ceres microbiome A magnetic beads, extracted with QIAamp Viral RNA extraction Mini kit (Qiagen). cDNA synthesized with SuperScript IV First-Strand Synthesis System (ThermoFisher) and PCR amplified using Q5 2x Mastermix (NEB) and ARTIC V4 primers. Library prep using Nextera XT DNA library prep kit (Ill…	4	1443.56	5	n/a	X
As20221012	2022-10-12	Canada: Mississauga	Toronto Pearson International Airport - triturator (pooled aircraft sewage)	24	swab-composite	OHE consultants	University of Guelph	Illumina MiSeq	Torpedo Sampler left in flow for 24hr, gauze stomached in PBS and viral particles captured using ceres microbiome A magnetic beads, extracted with QIAamp Viral RNA extraction Mini kit (Qiagen). cDNA synthesized with SuperScript IV First-Strand Synthesis System (ThermoFisher) and PCR amplified using Q5 2x Mastermix (NEB) and ARTIC V4 primers. Library prep using Nextera XT DNA library prep kit (Ill…	52	4102.97	3518	32.69
As20221013	2022-10-13	Canada: Mississauga	Toronto Pearson International Airport - triturator (pooled aircraft sewage)	24	swab-composite	OHE consultants	University of Guelph	Illumina MiSeq	Torpedo Sampler left in flow for 24hr, gauze stomached in PBS and viral particles captured using ceres microbiome A magnetic beads, extracted with QIAamp Viral RNA extraction Mini kit (Qiagen). cDNA synthesized with SuperScript IV First-Strand Synthesis System (ThermoFisher) and PCR amplified using Q5 2x Mastermix (NEB) and ARTIC V4 primers. Library prep using Nextera XT DNA library prep kit (Ill…	99	5957.02	7455	31.93
As20221014	2022-10-14	Canada: Mississauga	Toronto Pearson International Airport - triturator (pooled aircraft sewage)	24	swab-composite	OHE consultants	University of Guelph	Illumina MiSeq	Torpedo Sampler left in flow for 24hr, gauze stomached in PBS and viral particles captured using ceres microbiome A magnetic beads, extracted with QIAamp Viral RNA extraction Mini kit (Qiagen). cDNA synthesized with SuperScript IV First-Strand Synthesis System (ThermoFisher) and PCR amplified using Q5 2x Mastermix (NEB) and ARTIC V4 primers. Library prep using Nextera XT DNA library prep kit (Ill…	97	5374.86	6810	30.89
As20221017	2022-10-17	Canada: Mississauga	Toronto Pearson International Airport - triturator (pooled aircraft sewage)	24	swab-composite	OHE consultants	University of Guelph	Illumina MiSeq	Torpedo Sampler left in flow for 24hr, gauze stomached in PBS and viral particles captured using ceres microbiome A magnetic beads, extracted with QIAamp Viral RNA extraction Mini kit (Qiagen). cDNA synthesized with SuperScript IV First-Strand Synthesis System (ThermoFisher) and PCR amplified using Q5 2x Mastermix (NEB) and ARTIC V4 primers. Library prep using Nextera XT DNA library prep kit (Ill…	98	4227.68	4140	30.18
As20221018	2022-10-18	Canada: Mississauga	Toronto Pearson International Airport - triturator (pooled aircraft sewage)	24	swab-composite	OHE consultants	University of Guelph	Illumina MiSeq	Torpedo Sampler left in flow for 24hr, gauze stomached in PBS and viral particles captured using ceres microbiome A magnetic beads, extracted with QIAamp Viral RNA extraction Mini kit (Qiagen). cDNA synthesized with SuperScript IV First-Strand Synthesis System (ThermoFisher) and PCR amplified using Q5 2x Mastermix (NEB) and ARTIC V4 primers. Library prep using Nextera XT DNA library prep kit (Ill…	98	5796.19	7489	30.05
As20221019	2022-10-19	Canada: Mississauga	Toronto Pearson International Airport - triturator (pooled aircraft sewage)	24	swab-composite	OHE consultants	University of Guelph	Illumina MiSeq	Torpedo Sampler left in flow for 24hr, gauze stomached in PBS and viral particles captured using ceres microbiome A magnetic beads, extracted with QIAamp Viral RNA extraction Mini kit (Qiagen). cDNA synthesized with SuperScript IV First-Strand Synthesis System (ThermoFisher) and PCR amplified using Q5 2x Mastermix (NEB) and ARTIC V4 primers. Library prep using Nextera XT DNA library prep kit (Ill…	97	5326.13	6673	31.68
As20221020	2022-10-20	Canada: Mississauga	Toronto Pearson International Airport - triturator (pooled aircraft sewage)	24	swab-composite	OHE consultants	University of Guelph	Illumina MiSeq	Torpedo Sampler left in flow for 24hr, gauze stomached in PBS and viral particles captured using ceres microbiome A magnetic beads, extracted with QIAamp Viral RNA extraction Mini kit (Qiagen). cDNA synthesized with SuperScript IV First-Strand Synthesis System (ThermoFisher) and PCR amplified using Q5 2x Mastermix (NEB) and ARTIC V4 primers. Library prep using Nextera XT DNA library prep kit (Ill…	33	4302.11	6227	32.7
As20221021	2022-10-21	Canada: Mississauga	Toronto Pearson International Airport - triturator (pooled aircraft sewage)	24	swab-composite	OHE consultants	University of Guelph	Illumina MiSeq	Torpedo Sampler left in flow for 24hr, gauze stomached in PBS and viral particles captured using ceres microbiome A magnetic beads, extracted with QIAamp Viral RNA extraction Mini kit (Qiagen). cDNA synthesized with SuperScript IV First-Strand Synthesis System (ThermoFisher) and PCR amplified using Q5 2x Mastermix (NEB) and ARTIC V4 primers. Library prep using Nextera XT DNA library prep kit (Ill…	85	3671.6	2875	30.48
At20221024	2022-10-24	Canada: Mississauga	Toronto Pearson International Airport - triturator (pooled aircraft sewage)	24	composite	OHE consultants	University of Guelph	Illumina MiSeq	Wastewater viral particles captured using ceres microbiome A magnetic beads, extracted with QIAamp Viral RNA extraction Mini kit (Qiagen). cDNA synthesized with SuperScript IV First-Strand Synthesis System (ThermoFisher) and PCR amplified using Q5 2x Mastermix (NEB) and ARTIC V4 primers. Library prep using Nextera XT DNA library prep kit (Illumina).	98	5573.74	7050	29.804
At20221025	2022-10-25	Canada: Mississauga	Toronto Pearson International Airport - triturator (pooled aircraft sewage)	24	composite	OHE consultants	University of Guelph	Illumina MiSeq	Wastewater viral particles captured using ceres microbiome A magnetic beads, extracted with QIAamp Viral RNA extraction Mini kit (Qiagen). cDNA synthesized with SuperScript IV First-Strand Synthesis System (ThermoFisher) and PCR amplified using Q5 2x Mastermix (NEB) and ARTIC V4 primers. Library prep using Nextera XT DNA library prep kit (Illumina).	98	5723.55	7290	29.2735
At20221026	2022-10-26	Canada: Mississauga	Toronto Pearson International Airport - triturator (pooled aircraft sewage)	24	composite	OHE consultants	University of Guelph	Illumina MiSeq	Wastewater viral particles captured using ceres microbiome A magnetic beads, extracted with QIAamp Viral RNA extraction Mini kit (Qiagen). cDNA synthesized with SuperScript IV First-Strand Synthesis System (ThermoFisher) and PCR amplified using Q5 2x Mastermix (NEB) and ARTIC V4 primers. Library prep using Nextera XT DNA library prep kit (Illumina).	98	5091.65	6260.5	29.005
At20221027	2022-10-27	Canada: Mississauga	Toronto Pearson International Airport - triturator (pooled aircraft sewage)	24	composite	OHE consultants	University of Guelph	Illumina MiSeq	Wastewater viral particles captured using ceres microbiome A magnetic beads, extracted with QIAamp Viral RNA extraction Mini kit (Qiagen). cDNA synthesized with SuperScript IV First-Strand Synthesis System (ThermoFisher) and PCR amplified using Q5 2x Mastermix (NEB) and ARTIC V4 primers. Library prep using Nextera XT DNA library prep kit (Illumina).	98	5617.48	7204	29.179
At20221028	2022-10-28	Canada: Mississauga	Toronto Pearson International Airport - triturator (pooled aircraft sewage)	24	composite	OHE consultants	University of Guelph	Illumina MiSeq	Wastewater viral particles captured using ceres microbiome A magnetic beads, extracted with QIAamp Viral RNA extraction Mini kit (Qiagen). cDNA synthesized with SuperScript IV First-Strand Synthesis System (ThermoFisher) and PCR amplified using Q5 2x Mastermix (NEB) and ARTIC V4 primers. Library prep using Nextera XT DNA library prep kit (Illumina).	96	5208.37	6523	28.8025
At20221031	2022-10-31	Canada: Mississauga	Toronto Pearson International Airport - triturator (pooled aircraft sewage)	24	composite	OHE consultants	University of Guelph	Illumina MiSeq	Wastewater viral particles captured using ceres microbiome A magnetic beads, extracted with QIAamp Viral RNA extraction Mini kit (Qiagen). cDNA synthesized with SuperScript IV First-Strand Synthesis System (ThermoFisher) and PCR amplified using Q5 2x Mastermix (NEB) and ARTIC V4 primers. Library prep using Nextera XT DNA library prep kit (Illumina).	98	5602.2	7064	29.4545
At20221101	2022-11-01	Canada: Mississauga	Toronto Pearson International Airport - triturator (pooled aircraft sewage)	24	composite	OHE consultants	University of Guelph	Illumina MiSeq	Wastewater viral particles captured using ceres microbiome A magnetic beads, extracted with QIAamp Viral RNA extraction Mini kit (Qiagen). cDNA synthesized with SuperScript IV First-Strand Synthesis System (ThermoFisher) and PCR amplified using Q5 2x Mastermix (NEB) and ARTIC V4 primers. Library prep using Nextera XT DNA library prep kit (Illumina).	97	4575.11	4919	29.876
At20221102	2022-11-02	Canada: Mississauga	Toronto Pearson International Airport - triturator (pooled aircraft sewage)	24	composite	OHE consultants	University of Guelph	Illumina MiSeq	Wastewater viral particles captured using ceres microbiome A magnetic beads, extracted with QIAamp Viral RNA extraction Mini kit (Qiagen). cDNA synthesized with SuperScript IV First-Strand Synthesis System (ThermoFisher) and PCR amplified using Q5 2x Mastermix (NEB) and ARTIC V4 primers. Library prep using Nextera XT DNA library prep kit (Illumina).	98	5276.53	6531	29.2455
At20221103	2022-11-03	Canada: Mississauga	Toronto Pearson International Airport - triturator (pooled aircraft sewage)	24	composite	OHE consultants	University of Guelph	Illumina MiSeq	Wastewater viral particles captured using ceres microbiome A magnetic beads, extracted with QIAamp Viral RNA extraction Mini kit (Qiagen). cDNA synthesized with SuperScript IV First-Strand Synthesis System (ThermoFisher) and PCR amplified using Q5 2x Mastermix (NEB) and ARTIC V4 primers. Library prep using Nextera XT DNA library prep kit (Illumina).	99	5991.71	7480	28.96
At20221104	2022-11-04	Canada: Mississauga	Toronto Pearson International Airport - triturator (pooled aircraft sewage)	24	composite	OHE consultants	University of Guelph	Illumina MiSeq	Wastewater viral particles captured using ceres microbiome A magnetic beads, extracted with QIAamp Viral RNA extraction Mini kit (Qiagen). cDNA synthesized with SuperScript IV First-Strand Synthesis System (ThermoFisher) and PCR amplified using Q5 2x Mastermix (NEB) and ARTIC V4 primers. Library prep using Nextera XT DNA library prep kit (Illumina).	98	5770.79	7128	29.695
At20221107	2022-11-07	Canada: Mississauga	Toronto Pearson International Airport - triturator (pooled aircraft sewage)	24	composite	OHE consultants	University of Guelph	Illumina MiSeq	Wastewater viral particles captured using ceres microbiome A magnetic beads, extracted with QIAamp Viral RNA extraction Mini kit (Qiagen). cDNA synthesized with SuperScript IV First-Strand Synthesis System (ThermoFisher) and PCR amplified using Q5 2x Mastermix (NEB) and ARTIC V4 primers. Library prep using Nextera XT DNA library prep kit (Illumina).	99	5345.62	6645	30.36
At20221108	2022-11-08	Canada: Mississauga	Toronto Pearson International Airport - triturator (pooled aircraft sewage)	24	composite	OHE consultants	University of Guelph	Illumina MiSeq	Wastewater viral particles captured using ceres microbiome A magnetic beads, extracted with QIAamp Viral RNA extraction Mini kit (Qiagen). cDNA synthesized with SuperScript IV First-Strand Synthesis System (ThermoFisher) and PCR amplified using Q5 2x Mastermix (NEB) and ARTIC V4 primers. Library prep using Nextera XT DNA library prep kit (Illumina).	97	5599.05	7097.5	29.935
At20221109	2022-11-09	Canada: Mississauga	Toronto Pearson International Airport - triturator (pooled aircraft sewage)	24	composite	OHE consultants	University of Guelph	Illumina MiSeq	Wastewater viral particles captured using ceres microbiome A magnetic beads, extracted with QIAamp Viral RNA extraction Mini kit (Qiagen). cDNA synthesized with SuperScript IV First-Strand Synthesis System (ThermoFisher) and PCR amplified using Q5 2x Mastermix (NEB) and ARTIC V4 primers. Library prep using Nextera XT DNA library prep kit (Illumina).	97	5120.18	6748	30.14
At20221110	2022-11-10	Canada: Mississauga	Toronto Pearson International Airport - triturator (pooled aircraft sewage)	24	composite	OHE consultants	University of Guelph	Illumina MiSeq	Wastewater viral particles captured using ceres microbiome A magnetic beads, extracted with QIAamp Viral RNA extraction Mini kit (Qiagen). cDNA synthesized with SuperScript IV First-Strand Synthesis System (ThermoFisher) and PCR amplified using Q5 2x Mastermix (NEB) and ARTIC V4 primers. Library prep using Nextera XT DNA library prep kit (Illumina).	94	2193.21	1268.5	31.04
At20221111	2022-11-11	Canada: Mississauga	Toronto Pearson International Airport - triturator (pooled aircraft sewage)	24	composite	OHE consultants	University of Guelph	Illumina MiSeq	Wastewater viral particles captured using ceres microbiome A magnetic beads, extracted with QIAamp Viral RNA extraction Mini kit (Qiagen). cDNA synthesized with SuperScript IV First-Strand Synthesis System (ThermoFisher) and PCR amplified using Q5 2x Mastermix (NEB) and ARTIC V4 primers. Library prep using Nextera XT DNA library prep kit (Illumina).	98	5491.89	7400	29.815
At20221114	2022-11-14	Canada: Mississauga	Toronto Pearson International Airport - triturator (pooled aircraft sewage)	24	composite	OHE consultants	University of Guelph	Illumina MiSeq	Wastewater viral particles captured using ceres microbiome A magnetic beads, extracted with QIAamp Viral RNA extraction Mini kit (Qiagen). cDNA synthesized with SuperScript IV First-Strand Synthesis System (ThermoFisher) and PCR amplified using Q5 2x Mastermix (NEB) and ARTIC V4 primers. Library prep using Nextera XT DNA library prep kit (Illumina).	97	5485.67	7170	29.005
At20221115	2022-11-15	Canada: Mississauga	Toronto Pearson International Airport - triturator (pooled aircraft sewage)	24	composite	OHE consultants	University of Guelph	Illumina MiSeq	Wastewater viral particles captured using ceres microbiome A magnetic beads, extracted with QIAamp Viral RNA extraction Mini kit (Qiagen). cDNA synthesized with SuperScript IV First-Strand Synthesis System (ThermoFisher) and PCR amplified using Q5 2x Mastermix (NEB) and ARTIC V4 primers. Library prep using Nextera XT DNA library prep kit (Illumina).	96	4212.05	4329	28.025
At20221116	2022-11-16	Canada: Mississauga	Toronto Pearson International Airport - triturator (pooled aircraft sewage)	24	composite	OHE consultants	University of Guelph	Illumina MiSeq	Wastewater viral particles captured using ceres microbiome A magnetic beads, extracted with QIAamp Viral RNA extraction Mini kit (Qiagen). cDNA synthesized with SuperScript IV First-Strand Synthesis System (ThermoFisher) and PCR amplified using Q5 2x Mastermix (NEB) and ARTIC V4 primers. Library prep using Nextera XT DNA library prep kit (Illumina).	91	4636.21	5370	31.8
At20221117	2022-11-17	Canada: Mississauga	Toronto Pearson International Airport - triturator (pooled aircraft sewage)	24	composite	OHE consultants	University of Guelph	Illumina MiSeq	Wastewater viral particles captured using ceres microbiome A magnetic beads, extracted with QIAamp Viral RNA extraction Mini kit (Qiagen). cDNA synthesized with SuperScript IV First-Strand Synthesis System (ThermoFisher) and PCR amplified using Q5 2x Mastermix (NEB) and ARTIC V4 primers. Library prep using Nextera XT DNA library prep kit (Illumina).	96	3993.61	3762	29.68
At20221118	2022-11-18	Canada: Mississauga	Toronto Pearson International Airport - triturator (pooled aircraft sewage)	24	composite	OHE consultants	University of Guelph	Illumina MiSeq	Wastewater viral particles captured using ceres microbiome A magnetic beads, extracted with QIAamp Viral RNA extraction Mini kit (Qiagen). cDNA synthesized with SuperScript IV First-Strand Synthesis System (ThermoFisher) and PCR amplified using Q5 2x Mastermix (NEB) and ARTIC V4 primers. Library prep using Nextera XT DNA library prep kit (Illumina).	92	1923.92	1452	30.7
At20221121	2022-11-21	Canada: Mississauga	Toronto Pearson International Airport - triturator (pooled aircraft sewage)	24	composite	OHE consultants	University of Guelph	Illumina MiSeq	Wastewater viral particles captured using ceres microbiome A magnetic beads, extracted with QIAamp Viral RNA extraction Mini kit (Qiagen). cDNA synthesized with SuperScript IV First-Strand Synthesis System (ThermoFisher) and PCR amplified using Q5 2x Mastermix (NEB) and ARTIC V4 primers. Library prep using Nextera XT DNA library prep kit (Illumina).	98	5795.1	7408	29.27
At20221122	2022-11-22	Canada: Mississauga	Toronto Pearson International Airport - triturator (pooled aircraft sewage)	24	composite	OHE consultants	University of Guelph	Illumina MiSeq	Wastewater viral particles captured using ceres microbiome A magnetic beads, extracted with QIAamp Viral RNA extraction Mini kit (Qiagen). cDNA synthesized with SuperScript IV First-Strand Synthesis System (ThermoFisher) and PCR amplified using Q5 2x Mastermix (NEB) and ARTIC V4 primers. Library prep using Nextera XT DNA library prep kit (Illumina).	98	5760.08	7426	30.86
At20221123	2022-11-23	Canada: Mississauga	Toronto Pearson International Airport - triturator (pooled aircraft sewage)	24	composite	OHE consultants	University of Guelph	Illumina MiSeq	Wastewater viral particles captured using ceres microbiome A magnetic beads, extracted with QIAamp Viral RNA extraction Mini kit (Qiagen). cDNA synthesized with SuperScript IV First-Strand Synthesis System (ThermoFisher) and PCR amplified using Q5 2x Mastermix (NEB) and ARTIC V4 primers. Library prep using Nextera XT DNA library prep kit (Illumina).	78	3743.16	3445.5	34.53
At20221124	2022-11-24	Canada: Mississauga	Toronto Pearson International Airport - triturator (pooled aircraft sewage)	24	composite	OHE consultants	University of Guelph	Illumina MiSeq	Wastewater viral particles captured using ceres microbiome A magnetic beads, extracted with QIAamp Viral RNA extraction Mini kit (Qiagen). cDNA synthesized with SuperScript IV First-Strand Synthesis System (ThermoFisher) and PCR amplified using Q5 2x Mastermix (NEB) and ARTIC V4 primers. Library prep using Nextera XT DNA library prep kit (Illumina).	99	5174.13	6291	30.284
At20221125	2022-11-25	Canada: Mississauga	Toronto Pearson International Airport - triturator (pooled aircraft sewage)	24	composite	OHE consultants	University of Guelph	Illumina MiSeq	Wastewater viral particles captured using ceres microbiome A magnetic beads, extracted with QIAamp Viral RNA extraction Mini kit (Qiagen). cDNA synthesized with SuperScript IV First-Strand Synthesis System (ThermoFisher) and PCR amplified using Q5 2x Mastermix (NEB) and ARTIC V4 primers. Library prep using Nextera XT DNA library prep kit (Illumina).	99	4440.49	4711	29.213
At20221128	2022-11-28	Canada: Mississauga	Toronto Pearson International Airport - triturator (pooled aircraft sewage)	24	composite	OHE consultants	University of Guelph	Illumina MiSeq	Wastewater viral particles captured using ceres microbiome A magnetic beads, extracted with QIAamp Viral RNA extraction Mini kit (Qiagen). cDNA synthesized with SuperScript IV First-Strand Synthesis System (ThermoFisher) and PCR amplified using Q5 2x Mastermix (NEB) and ARTIC V4 primers. Library prep using Nextera XT DNA library prep kit (Illumina).	98	5343.83	6815	29.842
At20221129	2022-11-29	Canada: Mississauga	Toronto Pearson International Airport - triturator (pooled aircraft sewage)	24	composite	OHE consultants	University of Guelph	Illumina MiSeq	Wastewater viral particles captured using ceres microbiome A magnetic beads, extracted with QIAamp Viral RNA extraction Mini kit (Qiagen). cDNA synthesized with SuperScript IV First-Strand Synthesis System (ThermoFisher) and PCR amplified using Q5 2x Mastermix (NEB) and ARTIC V4 primers. Library prep using Nextera XT DNA library prep kit (Illumina).	98	4649.03	5162	30.274
At20221130	2022-11-30	Canada: Mississauga	Toronto Pearson International Airport - triturator (pooled aircraft sewage)	24	composite	OHE consultants	University of Guelph	Illumina MiSeq	Wastewater viral particles captured using ceres microbiome A magnetic beads, extracted with QIAamp Viral RNA extraction Mini kit (Qiagen). cDNA synthesized with SuperScript IV First-Strand Synthesis System (ThermoFisher) and PCR amplified using Q5 2x Mastermix (NEB) and ARTIC V4 primers. Library prep using Nextera XT DNA library prep kit (Illumina).	98	5205.08	6509	28.735
At20221201	2022-12-01	Canada: Mississauga	Toronto Pearson International Airport - triturator (pooled aircraft sewage)	24	composite	OHE consultants	University of Guelph	Illumina MiSeq	Wastewater viral particles captured using ceres microbiome A magnetic beads, extracted with QIAamp Viral RNA extraction Mini kit (Qiagen). cDNA synthesized with SuperScript IV First-Strand Synthesis System (ThermoFisher) and PCR amplified using Q5 2x Mastermix (NEB) and ARTIC V4 primers. Library prep using Nextera XT DNA library prep kit (Illumina).	98	5580.6	7194	30.655
At20221202	2022-12-02	Canada: Mississauga	Toronto Pearson International Airport - triturator (pooled aircraft sewage)	24	composite	OHE consultants	University of Guelph	Illumina MiSeq	Wastewater viral particles captured using ceres microbiome A magnetic beads, extracted with QIAamp Viral RNA extraction Mini kit (Qiagen). cDNA synthesized with SuperScript IV First-Strand Synthesis System (ThermoFisher) and PCR amplified using Q5 2x Mastermix (NEB) and ARTIC V4 primers. Library prep using Nextera XT DNA library prep kit (Illumina).	99	4765.54	5484	32.515
At20221205	2022-12-05	Canada: Mississauga	Toronto Pearson International Airport - triturator (pooled aircraft sewage)	24	composite	OHE consultants	University of Guelph	Illumina MiSeq	Wastewater viral particles captured using ceres microbiome A magnetic beads, extracted with QIAamp Viral RNA extraction Mini kit (Qiagen). cDNA synthesized with SuperScript IV First-Strand Synthesis System (ThermoFisher) and PCR amplified using Q5 2x Mastermix (NEB) and ARTIC V4 primers. Library prep using Nextera XT DNA library prep kit (Illumina).	99	5459.83	7084	32.65
At20221206	2022-12-06	Canada: Mississauga	Toronto Pearson International Airport - triturator (pooled aircraft sewage)	24	composite	OHE consultants	University of Guelph	Illumina MiSeq	Wastewater viral particles captured using ceres microbiome A magnetic beads, extracted with QIAamp Viral RNA extraction Mini kit (Qiagen). cDNA synthesized with SuperScript IV First-Strand Synthesis System (ThermoFisher) and PCR amplified using Q5 2x Mastermix (NEB) and ARTIC V4 primers. Library prep using Nextera XT DNA library prep kit (Illumina).	16	2205.07	4	31.83	X
At20221207	2022-12-07	Canada: Mississauga	Toronto Pearson International Airport - triturator (pooled aircraft sewage)	24	composite	OHE consultants	University of Guelph	Illumina MiSeq	Wastewater viral particles captured using ceres microbiome A magnetic beads, extracted with QIAamp Viral RNA extraction Mini kit (Qiagen). cDNA synthesized with SuperScript IV First-Strand Synthesis System (ThermoFisher) and PCR amplified using Q5 2x Mastermix (NEB) and ARTIC V4 primers. Library prep using Nextera XT DNA library prep kit (Illumina).	98	4982.99	6230	30.805
At20221208	2022-12-08	Canada: Mississauga	Toronto Pearson International Airport - triturator (pooled aircraft sewage)	24	composite	OHE consultants	University of Guelph	Illumina MiSeq	Wastewater viral particles captured using ceres microbiome A magnetic beads, extracted with QIAamp Viral RNA extraction Mini kit (Qiagen). cDNA synthesized with SuperScript IV First-Strand Synthesis System (ThermoFisher) and PCR amplified using Q5 2x Mastermix (NEB) and ARTIC V4 primers. Library prep using Nextera XT DNA library prep kit (Illumina).	97	4301.21	4156	31.8435
At20221209	2022-12-09	Canada: Mississauga	Toronto Pearson International Airport - triturator (pooled aircraft sewage)	24	composite	OHE consultants	University of Guelph	Illumina MiSeq	Wastewater viral particles captured using ceres microbiome A magnetic beads, extracted with QIAamp Viral RNA extraction Mini kit (Qiagen). cDNA synthesized with SuperScript IV First-Strand Synthesis System (ThermoFisher) and PCR amplified using Q5 2x Mastermix (NEB) and ARTIC V4 primers. Library prep using Nextera XT DNA library prep kit (Illumina).	97	4401.58	4706	33.5915
At20221212	2022-12-12	Canada: Mississauga	Toronto Pearson International Airport - triturator (pooled aircraft sewage)	24	composite	OHE consultants	University of Guelph	Illumina MiSeq	Wastewater viral particles captured using ceres microbiome A magnetic beads, extracted with QIAamp Viral RNA extraction Mini kit (Qiagen). cDNA synthesized with SuperScript IV First-Strand Synthesis System (ThermoFisher) and PCR amplified using Q5 2x Mastermix (NEB) and ARTIC V4 primers. Library prep using Nextera XT DNA library prep kit (Illumina).	98	5311.34	6601	32.431
At20221213	2022-12-13	Canada: Mississauga	Toronto Pearson International Airport - triturator (pooled aircraft sewage)	24	composite	OHE consultants	University of Guelph	Illumina MiSeq	Wastewater viral particles captured using ceres microbiome A magnetic beads, extracted with QIAamp Viral RNA extraction Mini kit (Qiagen). cDNA synthesized with SuperScript IV First-Strand Synthesis System (ThermoFisher) and PCR amplified using Q5 2x Mastermix (NEB) and ARTIC V4 primers. Library prep using Nextera XT DNA library prep kit (Illumina).	99	5263.82	6365	30.964
At20221214	2022-12-14	Canada: Mississauga	Toronto Pearson International Airport - triturator (pooled aircraft sewage)	24	composite	OHE consultants	University of Guelph	Illumina MiSeq	Wastewater viral particles captured using ceres microbiome A magnetic beads, extracted with QIAamp Viral RNA extraction Mini kit (Qiagen). cDNA synthesized with SuperScript IV First-Strand Synthesis System (ThermoFisher) and PCR amplified using Q5 2x Mastermix (NEB) and ARTIC V4 primers. Library prep using Nextera XT DNA library prep kit (Illumina).	99	5860.18	7159	29.541
At20221215	2022-12-15	Canada: Mississauga	Toronto Pearson International Airport - triturator (pooled aircraft sewage)	24	composite	OHE consultants	University of Guelph	Illumina MiSeq	Wastewater viral particles captured using ceres microbiome A magnetic beads, extracted with QIAamp Viral RNA extraction Mini kit (Qiagen). cDNA synthesized with SuperScript IV First-Strand Synthesis System (ThermoFisher) and PCR amplified using Q5 2x Mastermix (NEB) and ARTIC V4 primers. Library prep using Nextera XT DNA library prep kit (Illumina).	99	4672.71	5440	31.0375
At20221216	2022-12-16	Canada: Mississauga	Toronto Pearson International Airport - triturator (pooled aircraft sewage)	24	composite	OHE consultants	University of Guelph	Illumina MiSeq	Wastewater viral particles captured using ceres microbiome A magnetic beads, extracted with QIAamp Viral RNA extraction Mini kit (Qiagen). cDNA synthesized with SuperScript IV First-Strand Synthesis System (ThermoFisher) and PCR amplified using Q5 2x Mastermix (NEB) and ARTIC V4 primers. Library prep using Nextera XT DNA library prep kit (Illumina).	99	4906.57	5930.5	30.819
At20221219	2022-12-19	Canada: Mississauga	Toronto Pearson International Airport - triturator (pooled aircraft sewage)	24	composite	OHE consultants	University of Guelph	Illumina MiSeq	Wastewater viral particles captured using ceres microbiome A magnetic beads, extracted with QIAamp Viral RNA extraction Mini kit (Qiagen). cDNA synthesized with SuperScript IV First-Strand Synthesis System (ThermoFisher) and PCR amplified using Q5 2x Mastermix (NEB) and ARTIC V4 primers. Library prep using Nextera XT DNA library prep kit (Illumina).	99	5791.77	7082	29.6235
At20221220	2022-12-20	Canada: Mississauga	Toronto Pearson International Airport - triturator (pooled aircraft sewage)	24	composite	OHE consultants	University of Guelph	Illumina MiSeq	Wastewater viral particles captured using ceres microbiome A magnetic beads, extracted with QIAamp Viral RNA extraction Mini kit (Qiagen). cDNA synthesized with SuperScript IV First-Strand Synthesis System (ThermoFisher) and PCR amplified using Q5 2x Mastermix (NEB) and ARTIC V4 primers. Library prep using Nextera XT DNA library prep kit (Illumina).	99	5244.43	6338	30.5465
At20221221	2022-12-21	Canada: Mississauga	Toronto Pearson International Airport - triturator (pooled aircraft sewage)	24	composite	OHE consultants	University of Guelph	Illumina MiSeq	Wastewater viral particles captured using ceres microbiome A magnetic beads, extracted with QIAamp Viral RNA extraction Mini kit (Qiagen). cDNA synthesized with SuperScript IV First-Strand Synthesis System (ThermoFisher) and PCR amplified using Q5 2x Mastermix (NEB) and ARTIC V4 primers. Library prep using Nextera XT DNA library prep kit (Illumina).	98	4865.27	5859	30.636
At20221222	2022-12-22	Canada: Mississauga	Toronto Pearson International Airport - triturator (pooled aircraft sewage)	24	composite	OHE consultants	University of Guelph	Illumina MiSeq	Wastewater viral particles captured using ceres microbiome A magnetic beads, extracted with QIAamp Viral RNA extraction Mini kit (Qiagen). cDNA synthesized with SuperScript IV First-Strand Synthesis System (ThermoFisher) and PCR amplified using Q5 2x Mastermix (NEB) and ARTIC V4 primers. Library prep using Nextera XT DNA library prep kit (Illumina).	96	4598.93	5333.5	29.918
At20221223	2022-12-23	Canada: Mississauga	Toronto Pearson International Airport - triturator (pooled aircraft sewage)	24	composite	OHE consultants	University of Guelph	Illumina MiSeq	Wastewater viral particles captured using ceres microbiome A magnetic beads, extracted with QIAamp Viral RNA extraction Mini kit (Qiagen). cDNA synthesized with SuperScript IV First-Strand Synthesis System (ThermoFisher) and PCR amplified using Q5 2x Mastermix (NEB) and ARTIC V4 primers. Library prep using Nextera XT DNA library prep kit (Illumina).	92	3817.62	3275	32.3085
At20230103	2023-01-03	Canada: Mississauga	Toronto Pearson International Airport - triturator (pooled aircraft sewage)	24	composite	OHE consultants	University of Guelph	Illumina MiSeq	Wastewater viral particles captured using ceres microbiome A magnetic beads, extracted with QIAamp Viral RNA extraction Mini kit (Qiagen). cDNA synthesized with SuperScript IV First-Strand Synthesis System (ThermoFisher) and PCR amplified using Q5 2x Mastermix (NEB) and ARTIC V4 primers. Library prep using Nextera XT DNA library prep kit (Illumina).	97	3637.64	3045	33.491
At20230104	2023-01-04	Canada: Mississauga	Toronto Pearson International Airport - triturator (pooled aircraft sewage)	24	composite	OHE consultants	University of Guelph	Illumina MiSeq	Wastewater viral particles captured using ceres microbiome A magnetic beads, extracted with QIAamp Viral RNA extraction Mini kit (Qiagen). cDNA synthesized with SuperScript IV First-Strand Synthesis System (ThermoFisher) and PCR amplified using Q5 2x Mastermix (NEB) and ARTIC V4 primers. Library prep using Nextera XT DNA library prep kit (Illumina).	99	4950.12	5858	30.5995
At20230105	2023-01-05	Canada: Mississauga	Toronto Pearson International Airport - triturator (pooled aircraft sewage)	24	composite	OHE consultants	University of Guelph	Illumina MiSeq	Wastewater viral particles captured using ceres microbiome A magnetic beads, extracted with QIAamp Viral RNA extraction Mini kit (Qiagen). cDNA synthesized with SuperScript IV First-Strand Synthesis System (ThermoFisher) and PCR amplified using Q5 2x Mastermix (NEB) and ARTIC V4 primers. Library prep using Nextera XT DNA library prep kit (Illumina).	98	5584.4	6995	29.6955
At20230106	2023-01-06	Canada: Mississauga	Toronto Pearson International Airport - triturator (pooled aircraft sewage)	24	composite	OHE consultants	University of Guelph	Illumina MiSeq	Wastewater viral particles captured using ceres microbiome A magnetic beads, extracted with QIAamp Viral RNA extraction Mini kit (Qiagen). cDNA synthesized with SuperScript IV First-Strand Synthesis System (ThermoFisher) and PCR amplified using Q5 2x Mastermix (NEB) and ARTIC V4 primers. Library prep using Nextera XT DNA library prep kit (Illumina).	99	5863.54	7320	28.975
At20230109	2023-01-09	Canada: Mississauga	Toronto Pearson International Airport - triturator (pooled aircraft sewage)	24	composite	OHE consultants	University of Guelph	Illumina MiSeq	Wastewater viral particles captured using ceres microbiome A magnetic beads, extracted with QIAamp Viral RNA extraction Mini kit (Qiagen). cDNA synthesized with SuperScript IV First-Strand Synthesis System (ThermoFisher) and PCR amplified using Q5 2x Mastermix (NEB) and ARTIC V4 primers. Library prep using Nextera XT DNA library prep kit (Illumina).	97	4621.23	4836	33.0405
At20230110	2023-01-10	Canada: Mississauga	Toronto Pearson International Airport - triturator (pooled aircraft sewage)	24	composite	OHE consultants	University of Guelph	Illumina MiSeq	Wastewater viral particles captured using ceres microbiome A magnetic beads, extracted with QIAamp Viral RNA extraction Mini kit (Qiagen). cDNA synthesized with SuperScript IV First-Strand Synthesis System (ThermoFisher) and PCR amplified using Q5 2x Mastermix (NEB) and ARTIC V4 primers. Library prep using Nextera XT DNA library prep kit (Illumina).	98	4527.31	4920	31.9155
At20230111	2023-01-11	Canada: Mississauga	Toronto Pearson International Airport - triturator (pooled aircraft sewage)	24	composite	OHE consultants	University of Guelph	Illumina MiSeq	Wastewater viral particles captured using ceres microbiome A magnetic beads, extracted with QIAamp Viral RNA extraction Mini kit (Qiagen). cDNA synthesized with SuperScript IV First-Strand Synthesis System (ThermoFisher) and PCR amplified using Q5 2x Mastermix (NEB) and ARTIC V4 primers. Library prep using Nextera XT DNA library prep kit (Illumina).	92	4297.26	4360	34.1325
At20230112	2023-01-12	Canada: Mississauga	Toronto Pearson International Airport - triturator (pooled aircraft sewage)	24	composite	OHE consultants	University of Guelph	Illumina MiSeq	Wastewater viral particles captured using ceres microbiome A magnetic beads, extracted with QIAamp Viral RNA extraction Mini kit (Qiagen). cDNA synthesized with SuperScript IV First-Strand Synthesis System (ThermoFisher) and PCR amplified using Q5 2x Mastermix (NEB) and ARTIC V4 primers. Library prep using Nextera XT DNA library prep kit (Illumina).	99	5393.5	6872	31.25
At20230113	2023-01-13	Canada: Mississauga	Toronto Pearson International Airport - triturator (pooled aircraft sewage)	24	composite	OHE consultants	University of Guelph	Illumina MiSeq	Wastewater viral particles captured using ceres microbiome A magnetic beads, extracted with QIAamp Viral RNA extraction Mini kit (Qiagen). cDNA synthesized with SuperScript IV First-Strand Synthesis System (ThermoFisher) and PCR amplified using Q5 2x Mastermix (NEB) and ARTIC V4 primers. Library prep using Nextera XT DNA library prep kit (Illumina).	98	5189.05	6540	32.4135
At20230116	2023-01-16	Canada: Mississauga	Toronto Pearson International Airport - triturator (pooled aircraft sewage)	24	composite	OHE consultants	University of Guelph	Illumina MiSeq	Wastewater viral particles captured using ceres microbiome A magnetic beads, extracted with QIAamp Viral RNA extraction Mini kit (Qiagen). cDNA synthesized with SuperScript IV First-Strand Synthesis System (ThermoFisher) and PCR amplified using Q5 2x Mastermix (NEB) and ARTIC V4 primers. Library prep using Nextera XT DNA library prep kit (Illumina).	76	4389.45	5900	33.1345
At20230117	2023-01-17	Canada: Mississauga	Toronto Pearson International Airport - triturator (pooled aircraft sewage)	24	composite	OHE consultants	University of Guelph	Illumina MiSeq	Wastewater viral particles captured using ceres microbiome A magnetic beads, extracted with QIAamp Viral RNA extraction Mini kit (Qiagen). cDNA synthesized with SuperScript IV First-Strand Synthesis System (ThermoFisher) and PCR amplified using Q5 2x Mastermix (NEB) and ARTIC V4 primers. Library prep using Nextera XT DNA library prep kit (Illumina).	99	5899.09	7328	30.222
At20230118	2023-01-18	Canada: Mississauga	Toronto Pearson International Airport - triturator (pooled aircraft sewage)	24	composite	OHE consultants	University of Guelph	Illumina MiSeq	Wastewater viral particles captured using ceres microbiome A magnetic beads, extracted with QIAamp Viral RNA extraction Mini kit (Qiagen). cDNA synthesized with SuperScript IV First-Strand Synthesis System (ThermoFisher) and PCR amplified using Q5 2x Mastermix (NEB) and ARTIC V4 primers. Library prep using Nextera XT DNA library prep kit (Illumina).	96	5546.13	7159	32.915
At20230119	2023-01-19	Canada: Mississauga	Toronto Pearson International Airport - triturator (pooled aircraft sewage)	24	composite	OHE consultants	University of Guelph	Illumina MiSeq	Wastewater viral particles captured using ceres microbiome A magnetic beads, extracted with QIAamp Viral RNA extraction Mini kit (Qiagen). cDNA synthesized with SuperScript IV First-Strand Synthesis System (ThermoFisher) and PCR amplified using Q5 2x Mastermix (NEB) and ARTIC V4 primers. Library prep using Nextera XT DNA library prep kit (Illumina).	97	5086.05	6220.5	32.712
At20230120	2023-01-20	Canada: Mississauga	Toronto Pearson International Airport - triturator (pooled aircraft sewage)	24	composite	OHE consultants	University of Guelph	Illumina MiSeq	Wastewater viral particles captured using ceres microbiome A magnetic beads, extracted with QIAamp Viral RNA extraction Mini kit (Qiagen). cDNA synthesized with SuperScript IV First-Strand Synthesis System (ThermoFisher) and PCR amplified using Q5 2x Mastermix (NEB) and ARTIC V4 primers. Library prep using Nextera XT DNA library prep kit (Illumina).	98	4521.12	4798	31.94
At20230123	2023-01-23	Canada: Mississauga	Toronto Pearson International Airport - triturator (pooled aircraft sewage)	24	composite	OHE consultants	University of Guelph	Illumina MiSeq	Wastewater viral particles captured using ceres microbiome A magnetic beads, extracted with QIAamp Viral RNA extraction Mini kit (Qiagen). cDNA synthesized with SuperScript IV First-Strand Synthesis System (ThermoFisher) and PCR amplified using Q5 2x Mastermix (NEB) and ARTIC V4 primers. Library prep using Nextera XT DNA library prep kit (Illumina).	99	5436.96	6832	30.0375
At20230124	2023-01-24	Canada: Mississauga	Toronto Pearson International Airport - triturator (pooled aircraft sewage)	24	composite	OHE consultants	University of Guelph	Illumina MiSeq	Wastewater viral particles captured using ceres microbiome A magnetic beads, extracted with QIAamp Viral RNA extraction Mini kit (Qiagen). cDNA synthesized with SuperScript IV First-Strand Synthesis System (ThermoFisher) and PCR amplified using Q5 2x Mastermix (NEB) and ARTIC V4 primers. Library prep using Nextera XT DNA library prep kit (Illumina).	95	4952.7	5889	32.277
At20230125	2023-01-25	Canada: Mississauga	Toronto Pearson International Airport - triturator (pooled aircraft sewage)	24	composite	OHE consultants	University of Guelph	Illumina MiSeq	Wastewater viral particles captured using ceres microbiome A magnetic beads, extracted with QIAamp Viral RNA extraction Mini kit (Qiagen). cDNA synthesized with SuperScript IV First-Strand Synthesis System (ThermoFisher) and PCR amplified using Q5 2x Mastermix (NEB) and ARTIC V4 primers. Library prep using Nextera XT DNA library prep kit (Illumina).	97	5071.72	6149.5	33.463
At20230126	2023-01-26	Canada: Mississauga	Toronto Pearson International Airport - triturator (pooled aircraft sewage)	24	composite	OHE consultants	University of Guelph	Illumina MiSeq	Wastewater viral particles captured using ceres microbiome A magnetic beads, extracted with QIAamp Viral RNA extraction Mini kit (Qiagen). cDNA synthesized with SuperScript IV First-Strand Synthesis System (ThermoFisher) and PCR amplified using Q5 2x Mastermix (NEB) and ARTIC V4 primers. Library prep using Nextera XT DNA library prep kit (Illumina).	97	4994.78	6004	33.559
At20230127	2023-01-27	Canada: Mississauga	Toronto Pearson International Airport - triturator (pooled aircraft sewage)	24	composite	OHE consultants	University of Guelph	Illumina MiSeq	Wastewater viral particles captured using ceres microbiome A magnetic beads, extracted with QIAamp Viral RNA extraction Mini kit (Qiagen). cDNA synthesized with SuperScript IV First-Strand Synthesis System (ThermoFisher) and PCR amplified using Q5 2x Mastermix (NEB) and ARTIC V4 primers. Library prep using Nextera XT DNA library prep kit (Illumina).	97	4599.63	5232.5	31.464
At20230130	2023-01-30	Canada: Mississauga	Toronto Pearson International Airport - triturator (pooled aircraft sewage)	24	composite	OHE consultants	University of Guelph	Illumina MiSeq	Wastewater viral particles captured using ceres microbiome A magnetic beads, extracted with QIAamp Viral RNA extraction Mini kit (Qiagen). cDNA synthesized with SuperScript IV First-Strand Synthesis System (ThermoFisher) and PCR amplified using Q5 2x Mastermix (NEB) and ARTIC V4 primers. Library prep using Nextera XT DNA library prep kit (Illumina).	98	5879.21	7369	30.443
At20230131	2023-01-31	Canada: Mississauga	Toronto Pearson International Airport - triturator (pooled aircraft sewage)	24	composite	OHE consultants	University of Guelph	Illumina MiSeq	Wastewater viral particles captured using ceres microbiome A magnetic beads, extracted with QIAamp Viral RNA extraction Mini kit (Qiagen). cDNA synthesized with SuperScript IV First-Strand Synthesis System (ThermoFisher) and PCR amplified using Q5 2x Mastermix (NEB) and ARTIC V4 primers. Library prep using Nextera XT DNA library prep kit (Illumina).	99	5552.46	7117	31.201
At20230201	2023-02-01	Canada: Mississauga	Toronto Pearson International Airport - triturator (pooled aircraft sewage)	24	composite	OHE consultants	University of Guelph	Illumina MiSeq	Wastewater viral particles captured using ceres microbiome A magnetic beads, extracted with QIAamp Viral RNA extraction Mini kit (Qiagen). cDNA synthesized with SuperScript IV First-Strand Synthesis System (ThermoFisher) and PCR amplified using Q5 2x Mastermix (NEB) and ARTIC V4 primers. Library prep using Nextera XT DNA library prep kit (Illumina).	99	5333.42	6480	29.914
At20230202	2023-02-02	Canada: Mississauga	Toronto Pearson International Airport - triturator (pooled aircraft sewage)	24	composite	OHE consultants	University of Guelph	Illumina MiSeq	Wastewater viral particles captured using ceres microbiome A magnetic beads, extracted with QIAamp Viral RNA extraction Mini kit (Qiagen). cDNA synthesized with SuperScript IV First-Strand Synthesis System (ThermoFisher) and PCR amplified using Q5 2x Mastermix (NEB) and ARTIC V4 primers. Library prep using Nextera XT DNA library prep kit (Illumina).	99	5604.86	7228	31.0831
At20230203	2023-02-03	Canada: Mississauga	Toronto Pearson International Airport - triturator (pooled aircraft sewage)	24	composite	OHE consultants	University of Guelph	Illumina MiSeq	Wastewater viral particles captured using ceres microbiome A magnetic beads, extracted with QIAamp Viral RNA extraction Mini kit (Qiagen). cDNA synthesized with SuperScript IV First-Strand Synthesis System (ThermoFisher) and PCR amplified using Q5 2x Mastermix (NEB) and ARTIC V4 primers. Library prep using Nextera XT DNA library prep kit (Illumina).	91	4715.68	5215.5	33.9633
At20230206	2023-02-06	Canada: Mississauga	Toronto Pearson International Airport - triturator (pooled aircraft sewage)	24	composite	OHE consultants	University of Guelph	Illumina MiSeq	Wastewater viral particles captured using ceres microbiome A magnetic beads, extracted with QIAamp Viral RNA extraction Mini kit (Qiagen). cDNA synthesized with SuperScript IV First-Strand Synthesis System (ThermoFisher) and PCR amplified using Q5 2x Mastermix (NEB) and ARTIC V4 primers. Library prep using Nextera XT DNA library prep kit (Illumina).	99	5907.56	7362	29.1426
At20230207	2023-02-07	Canada: Mississauga	Toronto Pearson International Airport - triturator (pooled aircraft sewage)	24	composite	OHE consultants	University of Guelph	Illumina MiSeq	Wastewater viral particles captured using ceres microbiome A magnetic beads, extracted with QIAamp Viral RNA extraction Mini kit (Qiagen). cDNA synthesized with SuperScript IV First-Strand Synthesis System (ThermoFisher) and PCR amplified using Q5 2x Mastermix (NEB) and ARTIC V4 primers. Library prep using Nextera XT DNA library prep kit (Illumina).	98	5422.05	6869	31.0671
At20230208	2023-02-08	Canada: Mississauga	Toronto Pearson International Airport - triturator (pooled aircraft sewage)	24	composite	OHE consultants	University of Guelph	Illumina MiSeq	Wastewater viral particles captured using ceres microbiome A magnetic beads, extracted with QIAamp Viral RNA extraction Mini kit (Qiagen). cDNA synthesized with SuperScript IV First-Strand Synthesis System (ThermoFisher) and PCR amplified using Q5 2x Mastermix (NEB) and ARTIC V4 primers. Library prep using Nextera XT DNA library prep kit (Illumina).	92	5241.89	6762	32.592
At20230223	2023-02-23	Canada: Mississauga	Toronto Pearson International Airport - triturator (pooled aircraft sewage)	24	composite	OHE consultants	University of Guelph	Illumina MiSeq	Wastewater viral particles captured using ceres microbiome A magnetic beads, extracted with QIAamp Viral RNA extraction Mini kit (Qiagen). cDNA synthesized with SuperScript IV First-Strand Synthesis System (ThermoFisher) and PCR amplified using Q5 2x Mastermix (NEB) and ARTIC V4 primers. Library prep using Nextera XT DNA library prep kit (Illumina).	61	2623.97	330	40
At20230224	2023-02-24	Canada: Mississauga	Toronto Pearson International Airport - triturator (pooled aircraft sewage)	24	composite	OHE consultants	University of Guelph	Illumina MiSeq	Wastewater viral particles captured using ceres microbiome A magnetic beads, extracted with QIAamp Viral RNA extraction Mini kit (Qiagen). cDNA synthesized with SuperScript IV First-Strand Synthesis System (ThermoFisher) and PCR amplified using Q5 2x Mastermix (NEB) and ARTIC V4 primers. Library prep using Nextera XT DNA library prep kit (Illumina).	33	2511.94	8	33.27
At20230227	2023-02-27	Canada: Mississauga	Toronto Pearson International Airport - triturator (pooled aircraft sewage)	24	composite	OHE consultants	University of Guelph	Illumina MiSeq	Wastewater viral particles captured using ceres microbiome A magnetic beads, extracted with QIAamp Viral RNA extraction Mini kit (Qiagen). cDNA synthesized with SuperScript IV First-Strand Synthesis System (ThermoFisher) and PCR amplified using Q5 2x Mastermix (NEB) and ARTIC V4 primers. Library prep using Nextera XT DNA library prep kit (Illumina).	28	1200.37	7	40
At20230228	2023-02-28	Canada: Mississauga	Toronto Pearson International Airport - triturator (pooled aircraft sewage)	24	composite	OHE consultants	University of Guelph	Illumina MiSeq	Wastewater viral particles captured using ceres microbiome A magnetic beads, extracted with QIAamp Viral RNA extraction Mini kit (Qiagen). cDNA synthesized with SuperScript IV First-Strand Synthesis System (ThermoFisher) and PCR amplified using Q5 2x Mastermix (NEB) and ARTIC V4 primers. Library prep using Nextera XT DNA library prep kit (Illumina).	34	2284.88	106	38.6
At20230301	2023-03-01	Canada: Mississauga	Toronto Pearson International Airport - triturator (pooled aircraft sewage)	24	composite	OHE consultants	University of Guelph	Illumina MiSeq	Wastewater viral particles captured using ceres microbiome A magnetic beads, extracted with QIAamp Viral RNA extraction Mini kit (Qiagen). cDNA synthesized with SuperScript IV First-Strand Synthesis System (ThermoFisher) and PCR amplified using Q5 2x Mastermix (NEB) and ARTIC V4 primers. Library prep using Nextera XT DNA library prep kit (Illumina).	91	4905.2	6248	32.73
At20230302	2023-03-02	Canada: Mississauga	Toronto Pearson International Airport - triturator (pooled aircraft sewage)	24	composite	OHE consultants	University of Guelph	Illumina MiSeq	Wastewater viral particles captured using ceres microbiome A magnetic beads, extracted with QIAamp Viral RNA extraction Mini kit (Qiagen). cDNA synthesized with SuperScript IV First-Strand Synthesis System (ThermoFisher) and PCR amplified using Q5 2x Mastermix (NEB) and ARTIC V4 primers. Library prep using Nextera XT DNA library prep kit (Illumina).	99	5949.65	7529	29.7585
At20230303	2023-03-03	Canada: Mississauga	Toronto Pearson International Airport - triturator (pooled aircraft sewage)	24	composite	OHE consultants	University of Guelph	Illumina MiSeq	Wastewater viral particles captured using ceres microbiome A magnetic beads, extracted with QIAamp Viral RNA extraction Mini kit (Qiagen). cDNA synthesized with SuperScript IV First-Strand Synthesis System (ThermoFisher) and PCR amplified using Q5 2x Mastermix (NEB) and ARTIC V4 primers. Library prep using Nextera XT DNA library prep kit (Illumina).	99	5665.75	7126	29.265
At20230306	2023-03-06	Canada: Mississauga	Toronto Pearson International Airport - triturator (pooled aircraft sewage)	24	composite	OHE consultants	University of Guelph	Illumina MiSeq	Wastewater viral particles captured using ceres microbiome A magnetic beads, extracted with QIAamp Viral RNA extraction Mini kit (Qiagen). cDNA synthesized with SuperScript IV First-Strand Synthesis System (ThermoFisher) and PCR amplified using Q5 2x Mastermix (NEB) and ARTIC V4 primers. Library prep using Nextera XT DNA library prep kit (Illumina).	98	5732.38	7175	31.07
At20230307	2023-03-07	Canada: Mississauga	Toronto Pearson International Airport - triturator (pooled aircraft sewage)	24	composite	OHE consultants	University of Guelph	Illumina MiSeq	Wastewater viral particles captured using ceres microbiome A magnetic beads, extracted with QIAamp Viral RNA extraction Mini kit (Qiagen). cDNA synthesized with SuperScript IV First-Strand Synthesis System (ThermoFisher) and PCR amplified using Q5 2x Mastermix (NEB) and ARTIC V4 primers. Library prep using Nextera XT DNA library prep kit (Illumina).	99	6096.82	7461	30.635
At20230308	2023-03-08	Canada: Mississauga	Toronto Pearson International Airport - triturator (pooled aircraft sewage)	24	composite	OHE consultants	University of Guelph	Illumina MiSeq	Wastewater viral particles captured using ceres microbiome A magnetic beads, extracted with QIAamp Viral RNA extraction Mini kit (Qiagen). cDNA synthesized with SuperScript IV First-Strand Synthesis System (ThermoFisher) and PCR amplified using Q5 2x Mastermix (NEB) and ARTIC V4 primers. Library prep using Nextera XT DNA library prep kit (Illumina).	90	5212.88	6507.5	32.6
At20230309	2023-03-09	Canada: Mississauga	Toronto Pearson International Airport - triturator (pooled aircraft sewage)	24	composite	OHE consultants	University of Guelph	Illumina MiSeq	Wastewater viral particles captured using ceres microbiome A magnetic beads, extracted with QIAamp Viral RNA extraction Mini kit (Qiagen). cDNA synthesized with SuperScript IV First-Strand Synthesis System (ThermoFisher) and PCR amplified using Q5 2x Mastermix (NEB) and ARTIC V4 primers. Library prep using Nextera XT DNA library prep kit (Illumina).	99	5462.29	6908	28.28
At20230310	2023-03-10	Canada: Mississauga	Toronto Pearson International Airport - triturator (pooled aircraft sewage)	24	composite	OHE consultants	University of Guelph	Illumina MiSeq	Wastewater viral particles captured using ceres microbiome A magnetic beads, extracted with QIAamp Viral RNA extraction Mini kit (Qiagen). cDNA synthesized with SuperScript IV First-Strand Synthesis System (ThermoFisher) and PCR amplified using Q5 2x Mastermix (NEB) and ARTIC V4 primers. Library prep using Nextera XT DNA library prep kit (Illumina).	99	5492.9	6903	30.98
At20230313	2023-03-13	Canada: Mississauga	Toronto Pearson International Airport - triturator (pooled aircraft sewage)	24	composite	OHE consultants	University of Guelph	Illumina MiSeq	Wastewater viral particles captured using ceres microbiome A magnetic beads, extracted with QIAamp Viral RNA extraction Mini kit (Qiagen). cDNA synthesized with SuperScript IV First-Strand Synthesis System (ThermoFisher) and PCR amplified using Q5 2x Mastermix (NEB) and ARTIC V4 primers. Library prep using Nextera XT DNA library prep kit (Illumina).	99	5693.17	7216	33.54
At20230314	2023-03-14	Canada: Mississauga	Toronto Pearson International Airport - triturator (pooled aircraft sewage)	24	composite	OHE consultants	University of Guelph	Illumina MiSeq	Wastewater viral particles captured using ceres microbiome A magnetic beads, extracted with QIAamp Viral RNA extraction Mini kit (Qiagen). cDNA synthesized with SuperScript IV First-Strand Synthesis System (ThermoFisher) and PCR amplified using Q5 2x Mastermix (NEB) and ARTIC V4 primers. Library prep using Nextera XT DNA library prep kit (Illumina).	99	5722.21	7285	31.18
At20230315	2023-03-15	Canada: Mississauga	Toronto Pearson International Airport - triturator (pooled aircraft sewage)	24	composite	OHE consultants	University of Guelph	Illumina MiSeq	Wastewater viral particles captured using ceres microbiome A magnetic beads, extracted with QIAamp Viral RNA extraction Mini kit (Qiagen). cDNA synthesized with SuperScript IV First-Strand Synthesis System (ThermoFisher) and PCR amplified using Q5 2x Mastermix (NEB) and ARTIC V4 primers. Library prep using Nextera XT DNA library prep kit (Illumina).	98	5394.65	6932.5	30.33
At20230316	2023-03-16	Canada: Mississauga	Toronto Pearson International Airport - triturator (pooled aircraft sewage)	24	composite	OHE consultants	University of Guelph	Illumina MiSeq	Wastewater viral particles captured using ceres microbiome A magnetic beads, extracted with QIAamp Viral RNA extraction Mini kit (Qiagen). cDNA synthesized with SuperScript IV First-Strand Synthesis System (ThermoFisher) and PCR amplified using Q5 2x Mastermix (NEB) and ARTIC V4 primers. Library prep using Nextera XT DNA library prep kit (Illumina).	99	5586.94	7126	29.7095
[truncated: 590 more rows]

## Sheet: DataDictionary
sample_ID	Internal ID from the sequencing lab
collection_date	date grab sample collected or end of 24hr composite sampling
geo_loc_name	Country:City
isolation_source	site name, specific
ww_sample_duration	listed in hours. 24 if the sample is composite, 0 if the sample was grab
ww_sample_type	composite - the sample is made up of small samples collected over 24hrs, grab - the whole bottle was filled at one timepoint
collected_by	organization that performed the sampling
sequenced_by	organization that performed the sequencing
[truncated: 6 more rows]
