# Supplementary material for: Genomic surveillance of Canadian airport wastewater samples allows early detection of emerging SARS-CoV-2 lineages
Source: Sci Rep. 2024 Nov 3;14:26534. doi: 10.1038/s41598-024-76925-6 (PMC11532424; doi:10.1038/s41598-024-76925-6)
Supplement: Supplementary file 2 — Supplementary Material 2 [file 41598_2024_76925_MOESM2_ESM.csv]

Sample name	Sample Date	BreadthOfCoverage	XBB.1.9_summary	XBB.1.16_summary	XBB.1.5_summary	XBB_summary	BF_summary	BA.2.75_summary	BQ_summary
As20220118	2022-01-18	95	0	0	0	0	0.001	0	0
As20220120	2022-01-20	39	0	0	0	0	0	0	0
As20220125	2022-01-25	94	0	0	0	0	0	0	0
As20220131	2022-01-31	94	0	0	0	0	0	0	0
As20220203	2022-02-03	23	0	0	0	0	0	0	0
As20220207	2022-02-07	5	0	0	0	0	0	0	0
As20220222	2022-02-22	64	0	0	0	0	0	0	0
As20220225	2022-02-25	3	0	0	0	0	0	0	0
As20220228	2022-02-28	57	0	0	0	0	0	0	0
As20220301	2022-03-01	34	0	0	0	0	0	0	0
As20220303	2022-03-03	23	0	0	0	0	0	0	0
As20220310	2022-03-10	25	0	0	0	0	0	0	0
As20220311	2022-03-11	87	0	0	0	0	0	0	0
As20220314	2022-03-14	92	0	0	0	0	0	0	0
As20220315	2022-03-15	90	0	0	0	0	0	0	0
As20220316	2022-03-16	91	0	0	0	0	0	0	0
As20220317	2022-03-17	51	0	0	0	0	0	0	0
As20220318	2022-03-18	43	0	0	0	0	0	0	0
As20220321	2022-03-21	56	0	0	0	0	0	0	0
As20220325	2022-03-25	93	0	0	0	0	0	0	0
As20220328	2022-03-28	82	0	0	0	0	0	0	0
As20220329	2022-03-29	97	0	0	0	0	0	0	0
As20220330	2022-03-30	29	0	0	0	0	0	0	0
As20220331	2022-03-31	34	0	0	0	0	0	0	0
As20220401	2022-04-01	97	0	0	0	0	0	0	0
As20220404	2022-04-04	33	0	0	0	0	0	0	0
As20220405	2022-04-05	95	0	0	0	0	0	0	0
As20220406	2022-04-06	93	0	0	0	0	0	0	0
As20220407	2022-04-07	92	0	0	0	0	0	0	0
As20220411	2022-04-11	59	0	0	0	0	0	0	0
As20220413	2022-04-13	96	0	0	0	0	0	0	0
As20220414	2022-04-14	46	0	0	0	0	0	0	0
As20220418	2022-04-18	38	0	0	0	0	0	0.001	0
As20220420	2022-04-20	33	0	0	0	0	0	0	0
As20220421	2022-04-21	28	0	0	0	0	0	0	0
As20220425	2022-04-25	88	0	0	0	0	0	0	0
As20220426	2022-04-26	25	0	0	0	0	0	0	0
As20220428	2022-04-28	95	0	0	0	0	0	0	0
As20220429	2022-04-29	98	0	0	0	0	0	0	0
As20220502	2022-05-02	99	0	0	0	0	0	0	0
As20220503	2022-05-03	96	0	0	0	0	0	0	0
As20220504	2022-05-04	91	0	0	0	0	0	0	0
As20220511	2022-05-11	81	0	0	0	0	0	0	0
As20220517	2022-05-17	55	0	0	0	0	0.001	0	0
As20220518	2022-05-18	80	0	0	0	0	0	0	0
As20220519	2022-05-19	99	0	0	0	0	0	0	0
As20220520	2022-05-20	96	0	0	0	0	0	0	0
As20220525	2022-05-25	79	0	0	0	0	0	0	0
As20220526	2022-05-26	8	0	0	0	0	0.116	0	0
As20220527	2022-05-27	29	0	0	0	0	0	0	0
As20220528	2022-05-28	97	0	0	0	0	0.006	0	0
As20220531	2022-05-31	99	0	0	0	0	0	0	0
As20220601	2022-06-01	97	0	0	0	0	0.002	0	0
As20220602	2022-06-02	43	0	0	0	0	0	0	0
As20220603	2022-06-03	97	0	0	0	0	0.11	0	0
As20220607	2022-06-07	7	0	0	0.001	0.001	0.222	0	0.002
As20220608	2022-06-08	95	0	0	0	0	0.002	0	0
As20220609	2022-06-09	98	0	0	0	0	0.002	0	0
As20220610	2022-06-10	94	0	0	0	0	0.001	0	0
As20220613	2022-06-13	96	0	0	0	0	0.09	0	0
As20220615	2022-06-15	88	0	0	0	0	0.021	0	0.001
As20220616	2022-06-16	97	0	0	0	0	0	0	0
As20220620	2022-06-20	69	0	0	0	0	0.002	0	0
As20220621	2022-06-21	99	0	0	0	0	0.003	0	0
As20220622	2022-06-22	99	0	0	0	0	0.275	0	0
As20220623	2022-06-23	98	0	0	0	0	0.014	0	0
As20220624	2022-06-24	96	0	0	0	0	0.001	0	0
As20220627	2022-06-27	71	0	0	0	0	0.311	0	0
As20220628	2022-06-28	93	0	0	0	0	0.038	0	0
As20220629	2022-06-29	99	0	0	0	0	0.291	0	0
As20220630	2022-06-30	87	0	0	0	0	0.018	0	0
As20220704	2022-07-04	98	0	0	0	0	0.165	0	0
As20220706	2022-07-06	53	0	0	0	0	0.002	0	0
As20220707	2022-07-07	81	0	0	0	0	0.004	0	0
As20220708	2022-07-08	27	0	0	0	0	0	0	0
As20220712	2022-07-12	72	0	0	0	0	0.001	0	0
As20220713	2022-07-13	9	0.001	0	0.001	0.002	0	0	0
As20220714	2022-07-14	97	0	0	0	0	0.177	0	0
As20220715	2022-07-15	99	0	0	0	0	0.029	0	0
As20220718	2022-07-18	98	0	0	0	0	0.053	0	0
As20220719	2022-07-19	94	0	0	0	0	0.001	0	0
As20220720	2022-07-20	86	0	0	0	0.004	0.001	0	0
As20220721	2022-07-21	98	0	0	0	0	0.171	0	0
As20220722	2022-07-22	73	0	0	0	0	0.002	0	0
As20220726	2022-07-26	97	0	0	0	0	0.398	0	0
As20220727	2022-07-27	98	0	0	0	0	0.233	0	0
As20220728	2022-07-28	89	0	0	0	0	0.397	0	0
As20220729	2022-07-29	59	0	0	0	0	0.875	0	0
As20220802	2022-08-02	98	0	0	0	0	0.144	0.045	0
As20220804	2022-08-04	80	0	0	0	0	0	0	0
As20220805	2022-08-05	98	0	0	0	0	0.092	0	0
As20220808	2022-08-08	99	0	0	0	0	0.085	0.004	0
As20220809	2022-08-09	98	0	0	0	0	0.146	0	0
As20220810	2022-08-10	77	0	0	0	0	0.151	0	0
As20220811	2022-08-11	97	0	0	0	0	0.104	0	0
As20220812	2022-08-12	91	0	0	0	0	0.459	0	0
As20220815	2022-08-15	96	0	0	0	0	0.111	0	0
As20220817	2022-08-17	80	0	0	0	0	0.113	0	0
As20220818	2022-08-18	93	0	0	0	0	0	0	0
As20220819	2022-08-19	87	0	0	0	0	0.461	0	0
As20220822	2022-08-22	91	0	0	0	0	0.48	0	0
As20220823	2022-08-23	96	0	0	0	0	0.611	0	0.041
As20220824	2022-08-24	90	0	0	0	0	0.161	0	0
As20220825	2022-08-25	48	0	0	0	0	0.198	0	0
As20220826	2022-08-26	75	0	0	0	0	0.306	0	0
As20220829	2022-08-29	44	0	0	0	0	0.399	0	0
As20220830	2022-08-30	1	0	0	0.001	0.001	0	0	0
As20220831	2022-08-31	16	0	0	0	0	0.002	0.002	0
As20220901	2022-09-01	44	0	0	0	0	0.995	0	0
As20220902	2022-09-02	93	0	0	0	0	0.036	0	0
As20220905	2022-09-05	98	0	0	0	0	0.1	0	0.096
As20220906	2022-09-06	90	0	0	0	0	0.118	0	0
As20220908	2022-09-08	98	0	0	0	0	0.171	0	0
As20220909	2022-09-09	87	0	0	0	0	0.223	0	0
As20220912	2022-09-12	14	0	0	0	0	0.002	0	0.001
As20220913	2022-09-13	70	0	0	0	0	0.006	0	0.287
As20220914	2022-09-14	42	0	0	0	0	0.832	0	0
As20220915	2022-09-15	98	0	0	0	0	0.15	0	0
As20220916	2022-09-16	56	0	0	0	0	0.991	0	0
As20220919	2022-09-19	91	0	0	0	0	0.005	0	0
As20220920	2022-09-20	99	0	0	0	0	0.38	0	0.002
As20220921	2022-09-21	98	0	0	0	0	0.022	0.105	0.109
As20220922	2022-09-22	47	0	0	0	0	0	0	0
As20220923	2022-09-23	6	0	0	0	0	0.517	0	0.009
As20220928	2022-09-28	1	0	0	0	0	0.171	0	0
As20220929	2022-09-29	91	0	0	0	0	0.044	0	0.096
As20220930	2022-09-30	31	0	0	0	0	0.008	0	0
As20221003	2022-10-03	98	0	0	0.001	0.159	0.14	0	0
As20221004	2022-10-04	98	0	0	0	0	0.158	0	0.222
As20221005	2022-10-05	74	0	0	0	0	0.287	0	0
As20221006	2022-10-06	93	0	0	0	0	0.25	0	0
As20221007	2022-10-07	92	0	0	0	0	0	0	0
As20221011	2022-10-11	4	0	0	0	0	0.995	0.002	0
As20221012	2022-10-12	52	0	0	0	0	0.544	0	0
As20221013	2022-10-13	99	0	0	0.003	0.034	0.247	0	0.12
As20221014	2022-10-14	97	0	0	0	0	0.062	0	0.275
As20221017	2022-10-17	98	0	0	0	0.001	0.185	0.083	0.35
As20221018	2022-10-18	98	0	0	0	0	0.369	0.001	0.149
As20221019	2022-10-19	97	0	0	0.002	0.057	0.089	0	0.267
As20221020	2022-10-20	33	0	0	0	0.001	0.004	0	0
As20221021	2022-10-21	85	0	0	0	0	0.001	0	0.549
At20221024	2022-10-24	98	0	0	0	0	0.004	0.068	0.556
At20221025	2022-10-25	98	0	0	0	0	0.088	0	0.123
At20221026	2022-10-26	98	0	0	0	0	0.005	0	0.26
At20221027	2022-10-27	98	0	0	0	0.76	0.09	0.043	0.064
At20221028	2022-10-28	96	0	0	0	0	0	0.657	0.047
At20221031	2022-10-31	98	0	0	0	0.001	0.18	0.001	0.236
At20221101	2022-11-01	97	0	0	0	0	0.185	0.085	0.109
At20221102	2022-11-02	98	0	0	0	0	0.107	0	0.476
At20221103	2022-11-03	99	0	0	0	0.009	0.024	0.013	0.878
At20221104	2022-11-04	98	0	0	0	0	0.062	0.052	0.189
At20221107	2022-11-07	99	0	0	0.001	0.091	0.317	0	0.086
At20221108	2022-11-08	97	0	0	0	0	0	0	0.738
At20221109	2022-11-09	97	0	0	0	0	0	0	0.495
At20221110	2022-11-10	94	0	0	0.003	0.305	0.003	0.002	0.392
At20221111	2022-11-11	98	0	0	0	0	0.006	0.045	0.398
At20221114	2022-11-14	97	0	0	0.001	0.155	0.037	0.021	0.474
At20221115	2022-11-15	96	0	0	0.001	0.143	0.167	0.047	0.195
At20221116	2022-11-16	91	0	0	0	0	0	0.229	0.553
At20221117	2022-11-17	96	0	0	0	0	0.04	0	0.612
At20221118	2022-11-18	92	0	0	0	0	0	0	0.639
At20221121	2022-11-21	98	0	0	0.001	0.184	0	0	0.644
At20221122	2022-11-22	98	0	0	0	0.121	0.008	0	0.671
At20221123	2022-11-23	78	0	0	0.001	0.225	0.007	0	0.744
At20221124	2022-11-24	99	0	0	0	0	0.001	0	0.953
At20221125	2022-11-25	99	0	0	0	0	0.057	0.02	0.722
At20221128	2022-11-28	98	0	0	0.001	0.03	0.01	0.305	0.123
At20221129	2022-11-29	98	0	0	0	0	0.003	0.319	0.401
At20221130	2022-11-30	98	0	0	0	0.717	0.019	0	0.162
At20221201	2022-12-01	98	0	0	0	0.097	0.007	0.134	0.505
At20221202	2022-12-02	99	0.005	0	0.002	0.033	0.074	0.052	0.298
At20221205	2022-12-05	99	0	0	0.002	0.026	0.001	0.012	0.91
At20221206	2022-12-06	16	0	0	0	0	0	0	0
At20221207	2022-12-07	98	0	0	0	0	0.004	0.114	0.369
At20221208	2022-12-08	97	0	0	0	0.178	0	0.176	0.466
At20221209	2022-12-09	97	0	0	0	0	0.116	0.002	0.698
At20221212	2022-12-12	98	0	0	0	0.024	0.127	0.273	0.175
At20221213	2022-12-13	99	0	0	0.011	0.017	0.023	0	0.149
At20221214	2022-12-14	99	0	0	0.008	0.021	0.024	0.005	0.108
At20221215	2022-12-15	99	0	0	0.001	0.011	0.065	0.094	0.196
At20221216	2022-12-16	99	0	0	0	0	0.026	0.169	0.277
At20221219	2022-12-19	99	0	0	0.011	0.055	0.004	0.046	0.494
At20221220	2022-12-20	99	0	0	0.006	0.006	0.023	0.583	0.187
At20221221	2022-12-21	98	0	0	0	0	0.098	0	0.287
At20221222	2022-12-22	96	0	0	0	0	0.036	0.055	0.84
At20221223	2022-12-23	92	0	0	0	0	0.001	0.056	0.878
At20230103	2023-01-03	97	0	0	0	0	0.094	0	0.137
At20230104	2023-01-04	99	0	0	0.063	0.065	0	0.424	0.315
At20230105	2023-01-05	98	0	0	0.026	0.058	0.054	0.443	0.41
At20230106	2023-01-06	99	0.005	0	0.109	0.155	0.049	0.289	0.282
At20230109	2023-01-09	97	0	0	0.215	0.259	0.045	0.001	0.475
At20230110	2023-01-10	98	0	0	0.052	0.256	0.001	0	0.655
At20230111	2023-01-11	92	0	0	0	0	0	0	0.993
At20230112	2023-01-12	99	0.002	0	0.28	0.528	0.001	0.167	0.195
At20230113	2023-01-13	98	0.052	0	0.24	0.438	0.006	0	0.361
At20230116	2023-01-16	76	0	0	0.007	0.506	0	0	0.249
At20230117	2023-01-17	99	0	0	0.113	0.12	0	0.009	0.78
At20230118	2023-01-18	96	0	0	0	0	0	0.635	0.352
At20230119	2023-01-19	97	0	0	0.005	0.005	0.001	0	0.316
At20230120	2023-01-20	98	0.045	0	0.074	0.119	0.391	0.105	0.13
At20230123	2023-01-23	99	0	0	0.008	0.037	0	0	0.911
At20230124	2023-01-24	95	0	0	0.243	0.243	0	0.214	0.268
At20230125	2023-01-25	97	0	0	0	0	0.307	0	0.214
At20230126	2023-01-26	97	0	0	0.459	0.459	0	0	0.305
At20230127	2023-01-27	97	0	0.001	0.133	0.27	0	0.003	0.615
At20230130	2023-01-30	98	0.02	0	0.537	0.717	0.008	0	0.21
At20230131	2023-01-31	99	0.357	0	0.079	0.436	0	0	0.377
At20230201	2023-02-01	99	0.004	0	0.563	0.62	0.002	0.307	0.039
At20230202	2023-02-02	99	0.129	0	0.278	0.624	0	0.001	0.191
At20230203	2023-02-03	91	0	0	0.007	0.49	0	0	0.481
At20230206	2023-02-06	99	0.049	0	0.888	0.937	0.002	0	0.045
At20230207	2023-02-07	98	0	0	0.701	0.702	0.289	0.003	0
At20230208	2023-02-08	92	0	0	0.449	0.964	0	0	0
At20230223	2023-02-23	61	0	0	0.059	0.059	0	0	0.002
At20230224	2023-02-24	33	0.002	0	0.018	0.539	0	0.002	0
At20230227	2023-02-27	28	0	0	0	0	0	0	0
At20230228	2023-02-28	34	0	0	0.907	0.907	0	0.001	0.001
At20230301	2023-03-01	91	0	0	0.988	0.988	0	0.001	0
At20230302	2023-03-02	99	0	0.047	0.903	0.98	0.003	0	0.002
At20230303	2023-03-03	99	0	0.093	0.773	0.889	0	0	0.067
At20230306	2023-03-06	98	0.04	0	0.676	0.987	0	0	0
At20230307	2023-03-07	99	0.155	0.244	0.347	0.795	0.16	0.031	0
At20230308	2023-03-08	90	0	0	0.645	0.727	0	0	0.265
At20230309	2023-03-09	99	0.052	0.68	0.204	0.967	0	0	0.021
At20230310	2023-03-10	99	0.686	0.006	0.141	0.889	0	0.098	0
At20230313	2023-03-13	99	0.147	0.003	0.742	0.894	0	0	0.063
At20230314	2023-03-14	99	0.189	0.044	0.555	0.812	0	0	0.151
At20230315	2023-03-15	98	0.513	0	0.412	0.995	0	0	0
At20230316	2023-03-16	99	0.083	0.517	0.065	0.833	0	0.138	0
At20230317	2023-03-17	96	0.042	0.251	0.501	0.994	0	0	0
At20230320	2023-03-20	92	0.156	0	0.61	0.995	0	0	0
At20230321	2023-03-21	89	0.187	0.189	0.391	0.995	0	0	0
At20230322	2023-03-22	51	0	0.001	0.001	0.457	0	0	0.367
A1-1001	2022-01-14	84	0	0	0	0	0	0	0
A1-1002	2022-01-19	73	0	0	0	0	0	0	0
A1-1003	2022-01-20	93	0	0	0	0	0	0	0
A1-1004	2022-01-21	88	0	0	0	0	0	0	0.001
A1-1005	2022-01-24	86	0	0	0	0	0	0	0
A1-1006	2022-01-25	88	0	0.002	0	0.002	0.002	0	0.003
A1-1007	2022-01-26	83	0	0.001	0	0.001	0.001	0	0.006
A1-1008	2022-01-27	91	0	0	0	0	0	0	0
A1-1009	2022-01-28	73	0	0	0	0	0.005	0	0
A1-1010	2022-01-31	57	0	0	0	0	0	0	0
A1-1010	2022-01-31	57	0	0	0	0	0	0	0
A1-1011	2022-02-01	71	0	0	0	0.005	0	0	0.017
A1-1012	2022-02-02	42	0	0	0	0	0	0	0
A1-1013	2022-02-03	59	0	0	0	0	0	0	0.004
A1-1014	2022-02-04	67	0	0	0	0	0	0	0
A1-1015	2022-02-07	75	0	0	0	0	0	0	0.001
A1-1016	2022-02-08	59	0	0	0	0	0.006	0	0
A1-1017	2022-02-09	55	0.028	0	0	0.028	0	0.008	0.039
A1-1018	2022-02-10	56	0	0	0	0	0	0	0
A1-1019	2022-02-11	39	0	0	0	0	0	0	0.001
A1-1020	2022-02-14	33	0	0	0	0	0	0.001	0
A1-1021	2022-02-15	58	0	0	0	0	0	0	0
A1-1022	2022-02-16	41	0	0	0	0	0	0	0
A1-1023	2022-02-17	60	0	0	0	0	0	0	0
A1-1024	2022-02-18	8	0	0	0	0	0	0	0
A1-1025	2022-02-22	40	0	0	0	0	0.014	0	0.046
A1-1026	2022-02-23	43	0	0	0	0	0	0	0
A1-1027	2022-02-24	71	0	0	0	0	0	0	0
A1-1028	2022-02-25	80	0	0.007	0	0.007	0.006	0.004	0
A1-1029	2022-02-28	72	0	0.015	0.001	0.016	0.001	0	0.005
A1-1030	2022-03-01	63	0	0	0	0	0	0	0
A1-1031	2022-03-02	64	0	0	0	0	0	0	0
A1-1032	2022-03-03	66	0	0	0	0	0.007	0	0
A1-1033	2022-03-04	64	0	0	0	0	0	0	0
A1-1034	2022-03-07	5	0	0	0	0	0	0	0
A1-1035	2022-03-08	61	0	0	0	0	0	0	0
A1-1036	2022-03-09	30	0	0	0	0	0	0.017	0
A1-1037	2022-03-10	32	0	0	0	0	0	0	0
A1-1038	2022-03-13	30	0	0	0	0	0.215	0.05	0
A1-1039	2022-03-14	32	0	0	0	0	0	0.067	0
A1-1040	2022-03-15	35	0	0	0	0	0	0	0
A1-1041	2022-03-16	36	0	0	0	0	0.072	0	0
A1-1042	2022-03-17	49	0	0	0	0	0	0	0
A1-1043	2022-03-18	80	0	0	0	0	0	0	0
A1-1044	2022-03-21	74	0	0	0	0	0	0	0
A1-1045	2022-03-22	63	0	0	0	0	0	0	0
A1-1046	2022-03-23	33	0	0	0	0	0.001	0.013	0
A1-1047	2022-03-24	84	0	0	0	0	0	0	0
A1-1048	2022-03-25	88	0	0	0	0	0	0	0
A1-1049	2022-04-01	74	0	0	0	0	0	0	0
A1-1050	2022-04-03	65	0	0	0	0	0	0	0
A1-1051	2022-04-04	70	0	0	0	0	0.001	0	0
A1-1052	2022-04-05	85	0	0	0	0	0	0	0.001
A1-1053	2022-04-06	92	0	0	0	0	0	0	0
A1-1054	2022-04-07	88	0	0	0	0	0	0	0
A1-1055	2022-04-08	98	0	0	0	0	0	0	0
A1-1056	2022-04-11	97	0	0	0	0	0	0	0.001
A1-1057	2022-04-12	96	0	0	0	0	0	0	0
A1-1058	2022-04-13	84	0	0	0	0	0	0	0
A1-1059	2022-04-14	89	0	0	0	0	0	0	0
A1-1060	2022-04-18	81	0	0	0	0	0	0	0
A1-1061	2022-04-19	54	0	0	0.001	0.001	0	0	0
A1-1062	2022-04-20	93	0	0	0	0	0	0	0
A1-1063	2022-04-21	95	0	0	0	0	0	0	0
A1-1064	2022-04-22	91	0	0	0	0	0	0	0
A1-1065	2022-04-25	90	0	0	0	0	0	0	0
A1-1066	2022-04-26	72	0	0	0	0	0	0.012	0
A1-1067	2022-04-27	64	0	0	0	0	0	0	0
A1-1068	2022-04-28	70	0	0	0	0	0	0	0
A1-1069	2022-04-29	82	0	0	0	0	0	0	0
A1-1070	2022-05-02	94	0	0	0	0	0	0	0
A1-1071	2022-05-03	85	0	0	0	0	0	0	0
A1-1072	2022-05-04	95	0	0	0	0	0	0	0
A1-1073	2022-05-05	70	0	0	0	0	0.002	0	0
A1-1074	2022-05-06	62	0	0	0	0	0	0	0
A1-1075	2022-05-09	67	0	0	0	0	0	0	0
A1-1076	2022-05-10	89	0	0	0.002	0.002	0	0.003	0
A1-1077	2022-05-11	94	0.001	0	0	0.001	0	0.002	0
A1-1078	2022-05-12	59	0	0	0	0	0	0.004	0.003
A1-1079	2022-05-13	58	0.001	0	0.001	0.002	0	0.002	0
A1-1080	2022-05-16	66	0	0	0	0	0.003	0	0
A1-1081	2022-05-17	86	0	0	0	0	0	0	0
A1-1082	2022-05-18	94	0	0	0	0	0.001	0	0
A1-1083	2022-05-19	89	0	0	0	0	0	0	0
A1-1084	2022-05-20	87	0	0	0	0	0	0	0
A1-1085	2022-05-24	89	0	0	0	0	0	0	0
A1-1086	2022-05-25	87	0	0	0	0	0	0	0
A1-1087	2022-05-26	92	0	0	0	0	0	0	0
A1-1088	2022-05-27	91	0	0	0	0	0.003	0	0
A1-1089	2022-05-30	93	0	0	0	0	0.012	0	0
A1-1090	2022-05-31	53	0.01	0	0	0.013	0.03	0	0
A1-1090	2022-05-31	53	0.01	0	0	0.013	0.03	0	0
A1-1091	2022-06-01	50	0	0	0	0	0.062	0	0
A1-1092	2022-06-02	81	0	0	0	0	0.006	0	0
A1-1093	2022-06-03	84	0	0	0	0	0	0	0
A1-1094	2022-06-06	90	0	0	0	0	0	0	0
A1-1095	2022-06-07	60	0	0	0	0	0	0	0
A1-1096	2022-06-08	57	0	0	0	0	0.001	0	0
A1-1097	2022-06-09	74	0	0	0	0	0.003	0	0
A1-1098	2022-06-10	89	0	0	0	0	0	0	0
A1-1099	2022-06-13	93	0	0	0	0	0.044	0	0
A1-1100	2022-06-14	71	0	0	0	0	0.001	0	0
A1-1101	2022-06-15	88	0	0	0	0	0.072	0	0
A1-1102	2022-06-16	98	0	0	0	0	0.016	0	0
A1-1103	2022-06-17	93	0	0	0	0	0.01	0	0.001
A1-1104	2022-06-20	96	0	0	0	0	0.028	0	0
A1-1105	2022-06-21	88	0	0	0	0	0.066	0	0
A1-1106	2022-06-22	94	0	0	0	0	0.107	0	0
A1-1107	2022-06-23	96	0	0	0	0	0.002	0	0
A1-1108	2022-06-24	95	0	0	0	0	0.002	0	0
A1-1109	2022-06-27	73	0	0	0	0	0	0	0
A1-1110	2022-06-28	92	0	0	0	0	0.29	0	0
A1-1111	2022-06-29	90	0	0	0	0	0.238	0	0
A1-1112	2022-06-30	93	0	0	0	0	0.147	0	0
A1-1113	2022-07-04	96	0	0	0	0	0.092	0	0
A1-1114	2022-07-05	96	0	0	0	0	0.144	0	0
A1-1115	2022-07-06	98	0	0	0	0	0.181	0	0
A1-1116	2022-07-07	78	0	0	0	0	0.003	0	0
A1-1117	2022-07-08	96	0	0	0	0	0	0	0
A1-1118	2022-07-11	90	0	0	0	0	0.014	0	0
A1-1119	2022-07-12	94	0	0	0	0	0	0	0
A1-1120	2022-07-13	91	0	0	0	0	0.063	0	0
A1-1121	2022-07-14	57	0	0	0	0	0.057	0	0
A1-1122	2022-07-15	84	0	0	0	0	0.05	0	0
A1-1123	2022-07-18	76	0	0	0	0	0.07	0	0
A1-1124	2022-07-19	89	0	0	0	0	0.018	0	0
A1-1125	2022-07-20	96	0	0	0	0	0.091	0	0
A1-1126	2022-07-21	93	0	0	0	0	0.176	0	0.001
A1-1127	2022-07-22	93	0	0	0	0	0.076	0	0.001
A1-1128	2022-07-25	85	0	0	0	0	0.011	0	0
A1-1129	2022-07-28	87	0	0	0	0	0.192	0	0
A1-1130	2022-07-29	88	0	0	0	0	0.248	0	0
A1-1131	2022-08-02	85	0	0	0	0	0.323	0	0
A1-1132	2022-08-03	94	0	0	0	0	0.206	0	0
A1-1133	2022-08-04	80	0	0	0	0	0	0	0
A1-1134	2022-08-05	81	0	0	0	0	0.067	0	0
A1-1135	2022-08-08	77	0	0	0	0	0.003	0	0
A1-1136	2022-08-09	93	0	0	0	0	0.067	0	0
A1-1137	2022-08-10	93	0	0	0	0	0.027	0	0
A1-1138	2022-08-11	78	0	0	0	0	0.003	0	0
A1-1139	2022-08-12	64	0	0	0	0	0.821	0	0
A1-1140	2022-08-15	75	0	0	0	0	0.231	0	0
A1-1141	2022-08-16	83	0	0	0	0	0.177	0	0.002
A1-1142	2022-08-17	88	0	0	0	0	0	0	0
A1-1143	2022-08-18	94	0	0	0	0	0.002	0	0
A1-1144	2022-08-19	79	0	0	0	0	0.22	0	0
A1-1145	2022-08-22	64	0	0	0	0	0.296	0	0
A1-1146	2022-08-23	78	0	0	0	0	0.435	0	0
A1-1147	2022-08-24	91	0	0	0	0	0.449	0	0.022
A1-1148	2022-08-25	46	0	0	0	0	0.154	0	0
A1-1149	2022-08-26	61	0	0	0	0	0.408	0	0
A1-1150	2022-08-29	20	0	0	0	0	0.016	0.001	0.002
A1-1151	2022-08-30	91	0	0	0	0	0.585	0	0
A1-1152	2022-08-31	51	0	0	0	0	0.051	0	0
A1-1153	2022-09-01	59	0	0	0	0	0.09	0	0
A1-1154	2022-09-02	83	0	0	0	0	0.174	0	0
A1-1155	2022-09-06	80	0	0	0	0	0.303	0	0
A1-1156	2022-09-07	91	0	0	0	0	0.237	0	0
A1-1157	2022-09-08	57	0	0	0	0	0	0	0
A1-1158	2022-09-09	74	0	0	0	0	0	0	0
A1-1159	2022-09-12	85	0	0	0	0	0.22	0	0
A1-1160	2022-09-13	61	0	0	0	0	0.001	0	0
A1-1161	2022-09-14	67	0	0	0	0	0.445	0	0
A1-1162	2022-09-15	73	0	0	0	0	0.143	0	0
A1-1163	2022-09-16	70	0	0	0	0	0	0	0
A1-1164	2022-09-19	78	0	0	0	0	0.542	0	0
A1-1165	2022-09-20	84	0	0	0	0	0.232	0	0
A1-1166	2022-09-21	75	0	0	0	0	0.083	0	0
A1-1167	2022-09-22	93	0	0	0	0	0.152	0	0.001
A1-1168	2022-09-23	97	0	0	0	0	0.114	0	0.009
A1-1169	2022-09-26	88	0	0	0	0	0.141	0	0
A1-1170	2022-09-27	86	0	0	0	0	0.033	0	0
A1-1171	2022-09-28	73	0	0	0	0	0.001	0	0
A1-1172	2022-09-29	83	0	0	0	0	0.784	0	0
A1-1173	2022-09-30	90	0	0	0.086	0.209	0.402	0.099	0.026
A1-1174	2022-10-03	72	0	0	0	0	0.429	0	0
A1-1175	2022-10-04	69	0	0	0	0	0.169	0	0
A1-1176	2022-10-05	77	0	0	0	0	0.065	0	0.222
A1-1177	2022-10-06	68	0	0	0	0	0.337	0	0.001
A1-1178	2022-10-07	57	0	0	0	0	0.078	0	0
A1-1179	2022-10-11	48	0	0	0	0	0.642	0	0
A1-1180	2022-10-12	56	0	0	0	0	0.29	0	0
A1-1181	2022-10-13	81	0	0	0	0	0.002	0	0
A1-1182	2022-10-14	86	0	0	0	0	0.358	0	0.005
A1-1183	2022-10-17	85	0	0	0	0	0.864	0	0
A1-1184	2022-10-18	64	0	0	0	0	0.514	0	0.069
A1-1185	2022-10-19	86	0	0	0	0	0.004	0	0
A1-1186	2022-10-20	66	0	0	0	0	0.325	0	0
A1-1187	2022-10-21	63	0	0	0	0	0.083	0	0.001
A1-1188	2022-10-24	81	0	0	0	0	0.003	0	0
A1-1189	2022-10-25	79	0	0	0	0	0.1	0	0
A1-1190	2022-10-26	88	0	0	0	0	0.033	0.152	0.401
A1-1191	2022-10-27	59	0	0	0	0	0.004	0	0.043
A1-1192	2022-10-28	56	0	0	0.001	0.002	0.231	0	0.09
A1-1193	2022-10-31	48	0	0	0	0	0.522	0.007	0.108
A1-1194	2022-11-01	85	0	0	0	0	0.006	0.099	0
A1-1195	2022-11-02	87	0	0	0	0	0.002	0	0.013
A1-1196	2022-11-03	50	0	0	0.001	0.001	0.1	0.001	0
A1-1197	2022-11-04	49	0	0	0	0	0.003	0	0.783
A1-1198	2022-11-07	90	0	0	0	0	0.006	0	0.08
A1-1199	2022-11-08	93	0	0	0	0	0.188	0.026	0.02
A1-1200	2022-11-09	94	0	0	0	0	0.071	0	0.092
A1-1201	2022-11-10	49	0	0	0	0	0.003	0	0
A1-1202	2022-11-11	48	0	0	0	0	0.001	0	0.002
A1-1203	2022-11-14	26	0	0	0.005	0.405	0	0	0.125
A1-1204	2022-11-15	76	0	0	0	0	0.008	0	0.42
A1-1205	2022-11-16	40	0	0	0	0	0.001	0	0.001
A1-1206	2022-11-17	62	0	0	0	0	0.424	0	0.488
A1-1207	2022-11-18	58	0	0	0	0	0.161	0	0.205
A1-1208	2022-11-21	82	0	0	0	0	0.039	0	0.263
A1-1209	2022-11-22	53	0	0	0	0.002	0.005	0.006	0.417
A1-1210	2022-11-23	41	0	0	0	0	0	0.674	0.32
A1-1211	2022-11-24	80	0	0	0	0	0	0	0.632
A1-1212	2022-11-25	59	0	0	0	0	0	0.213	0.194
A1-1213	2022-11-28	94	0	0	0	0.001	0.036	0	0.638
A1-1214	2022-11-29	94	0	0	0	0	0.001	0	0.604
A1-1215	2022-11-30	87	0	0	0	0	0.191	0	0.343
A1-1216	2022-12-01	71	0	0	0	0	0.222	0	0.001
A1-1217	2022-12-02	78	0	0	0	0.187	0.044	0.001	0.611
A1-1218	2022-12-05	72	0	0	0	0	0.001	0	0.472
A1-1219	2022-12-06	69	0	0	0	0	0	0	0.352
A1-1220	2022-12-07	95	0	0	0.061	0.146	0.245	0.001	0.441
A1-1221	2022-12-08	77	0	0	0	0	0.191	0	0.218
A1-1222	2022-12-09	98	0	0	0	0	0	0	0.869
A1-1223	2022-12-12	92	0	0	0.003	0.003	0.008	0	0.84
A1-1224	2022-12-13	86	0	0	0.001	0.001	0	0	0.111
A1-1225	2022-12-14	53	0	0	0.001	0.002	0	0	0.092
A1-1226	2022-12-15	86	0	0	0	0	0	0	0.54
A1-1227	2022-12-16	86	0	0	0	0.001	0.376	0	0.093
A1-1228	2022-12-19	58	0	0	0	0	0.053	0	0.936
A1-1229	2022-12-20	88	0	0	0	0	0.068	0	0.383
A1-1230	2022-12-21	92	0	0	0	0	0.03	0.01	0.338
A1-1231	2022-12-22	51	0	0	0	0	0	0.168	0.041
A1-1232	2022-12-23	45	0	0	0	0	0.179	0	0.142
A1-1233	2023-01-03	80	0	0	0.002	0.002	0	0	0.946
A1-1234	2023-01-04	80	0	0	0	0	0	0	0.556
A1-1235	2023-01-05	91	0	0	0.001	0.01	0.001	0	0.826
A1-1236	2023-01-06	90	0	0	0	0	0	0.002	0.833
A1-1237	2023-01-09	50	0	0	0	0	0	0	0.342
A1-1238	2023-01-10	77	0	0	0.021	0.342	0	0	0.658
A1-1239	2023-01-11	82	0	0	0.362	0.408	0	0	0.272
A1-1240	2023-01-12	76	0	0	0.154	0.154	0.005	0	0.029
A1-1241	2023-01-13	81	0.001	0	0.231	0.395	0.002	0	0.236
A1-1242	2023-01-16	75	0	0	0	0.125	0	0.015	0.814
A1-1243	2023-01-17	63	0	0	0.392	0.602	0	0	0.003
A1-1244	2023-01-18	94	0	0	0.357	0.438	0.001	0.069	0.367
A1-1245	2023-01-19	49	0	0	0.003	0.011	0	0	0.643
A1-1246	2023-01-20	58	0.001	0	0.065	0.066	0	0	0.403
A1-1247	2023-01-23	74	0	0	0.044	0.482	0	0	0.003
A1-1248	2023-01-24	91	0	0	0.21	0.21	0	0.081	0.436
A1-1249	2023-01-25	80	0	0	0.004	0.281	0	0	0.683
A1-1250	2023-01-26	56	0	0	0.411	0.416	0	0.517	0.005
A1-1250	2023-01-26	56	0	0	0.411	0.416	0	0.517	0.005
A1-1251	2023-01-27	81	0	0	0	0.292	0.136	0	0.258
A1-1252	2023-01-30	88	0	0	0.224	0.411	0	0	0.5
A1-1253	2023-01-31	52	0	0	0.448	0.963	0	0	0.037
A1-1254	2023-02-01	86	0	0	0	0	0	0.986	0.01
A1-1255	2023-02-02	70	0	0	0.167	0.212	0.001	0.001	0.635
A1-1256	2023-02-03	56	0	0	0.005	0.297	0	0.188	0.321
A1-1257	2023-02-06	95	0	0	0.155	0.466	0.001	0.192	0.029
A1-1258	2023-02-07	90	0	0	0.166	0.166	0.74	0	0.094
A1-1259	2023-02-08	96	0.855	0	0.004	0.914	0.067	0	0
A1-1260	2023-02-09	77	0	0	0.008	0.596	0	0	0.193
A1-1261	2023-02-10	85	0.034	0	0.734	0.811	0	0	0.187
A1-1262	2023-02-13	79	0	0	0.813	0.986	0	0	0.015
A1-1263	2023-02-14	41	0	0	0.667	0.999	0	0	0
A1-1264	2023-02-15	95	0	0	0.992	0.999	0	0	0
A1-1265	2023-02-16	97	0.002	0	0.087	0.299	0.036	0	0.578
A1-1266	2023-02-17	76	0	0	0.522	0.842	0.004	0	0.001
A1-1267	2023-02-21	91	0	0	0.82	0.822	0	0	0.083
A1-1268	2023-02-22	88	0	0	0.997	0.997	0	0.002	0
A1-1269	2023-02-23	87	0	0	0.998	0.998	0	0	0
A1-1270	2023-02-24	57	0	0	0.206	0.302	0	0	0
A1-1271	2023-02-27	78	0	0	0.484	0.996	0	0	0
A1-1272	2023-02-28	91	0	0	0.438	0.617	0	0.208	0.071
A1-1273	2023-03-01	80	0.006	0	0.987	0.995	0	0	0
A1-1274	2023-03-02	71	0	0	0.462	0.983	0	0	0.001
A1-1275	2023-03-03	74	0.003	0	0.651	0.789	0	0	0.126
A1-1276	2023-03-06	87	0.062	0	0.94	1.002	0	0	0
A1-1277	2023-03-07	85	0.001	0	0.815	0.994	0	0	0
A1-1278	2023-03-08	84	0	0	0.007	0.704	0	0.063	0.002
A1-1279	2023-03-09	82	0	0.21	0.485	0.995	0	0	0
A1-1280	2023-03-10	72	0	0.075	0.795	0.999	0	0	0
A1-1281	2023-03-13	67	0	0	0.997	0.997	0	0	0
A1-1282	2023-03-14	93	0.149	0	0.515	0.987	0	0	0
A1-1283	2023-03-15	95	0.036	0.343	0.466	0.997	0	0	0.001
A1-1284	2023-03-16	93	0.029	0.062	0.76	0.984	0	0.007	0
A1-1285	2023-03-17	78	0	0	0.122	0.993	0	0	0.001
A1-1286	2023-03-20	91	0.171	0.007	0.499	0.997	0	0	0
A1-1287	2023-03-21	89	0.042	0	0.753	0.999	0	0	0
A1-1288	2023-03-22	88	0.11	0	0.89	1	0	0	0
A1-1289	2023-03-23	92	0.573	0	0.241	0.996	0	0	0
A1-1290	2023-03-24	92	0.422	0	0.574	0.996	0	0	0
A1-1291	2023-03-27	97	0.129	0	0.385	0.62	0	0.113	0.108
A1-1292	2023-03-28	92	0	0	0.7	0.997	0	0	0
A1-1293	2023-03-29	84	0	0	0.997	0.997	0	0	0
A1-1294	2023-03-30	72	0.064	0	0.754	0.998	0	0	0
A1-1295	2023-03-31	78	0.001	0	0.995	0.997	0	0	0
A3-1001	2022-01-13	93	0	0	0	0	0	0	0
A3-1002	2022-01-14	78	0	0	0	0	0	0	0
A3-1003	2022-01-18	67	0	0	0	0	0	0	0
A3-1004	2022-01-19	54	0	0	0	0	0	0	0
A3-1005	2022-01-20	53	0	0	0	0	0	0	0
A3-1006	2022-01-21	77	0.003	0.005	0	0.008	0.001	0	0
A3-1007	2022-01-24	69	0	0	0	0	0	0	0
A3-1008	2022-01-25	82	0.007	0	0	0.007	0	0	0
A3-1009	2022-01-26	85	0	0	0	0	0	0	0
A3-1010	2022-01-27	79	0	0	0	0	0.002	0	0.001
A3-1011	2022-01-28	55	0	0	0	0	0	0	0
A3-1012	2022-01-31	75	0.004	0	0	0.009	0	0	0.009
A3-1013	2022-02-01	63	0	0	0	0	0.001	0	0
A3-1014	2022-02-02	72	0.002	0	0	0.002	0	0	0
A3-1015	2022-02-03	77	0	0	0	0	0	0	0
A3-1016	2022-02-04	61	0	0	0	0	0	0	0
A3-1017	2022-02-07	54	0	0	0.027	0.027	0	0	0
A3-1018	2022-02-08	43	0	0	0	0	0.001	0	0
A3-1019	2022-02-09	62	0.001	0	0	0.001	0	0	0
A3-1020	2022-02-10	24	0	0	0	0	0	0	0
A3-1021	2022-02-11	40	0	0	0	0	0	0	0
A3-1022	2022-02-14	22	0	0	0	0	0	0	0
A3-1023	2022-02-15	39	0	0	0	0	0	0	0
A3-1024	2022-02-16	54	0	0	0	0	0	0	0
A3-1025	2022-02-17	25	0	0	0	0	0.137	0	0
A3-1026	2022-02-18	51	0	0	0	0	0	0	0
A3-1027	2022-02-22	53	0	0	0	0	0	0	0
A3-1028	2022-02-23	52	0	0	0	0	0	0	0
A3-1029	2022-02-24	77	0.002	0	0.002	0.011	0	0	0
A3-1030	2022-02-25	71	0	0	0	0	0	0	0
A3-1031	2022-02-28	80	0	0	0	0.001	0	0	0
A3-1032	2022-03-01	61	0	0	0	0	0	0	0
A3-1033	2022-03-02	61	0	0	0	0	0	0	0
A3-1037	2022-03-08	37	0	0	0	0	0	0	0
A3-1038	2022-03-09	57	0	0	0	0	0	0	0
A3-1039	2022-03-10	41	0	0	0	0	0	0	0
A3-1040	2022-03-13	29	0	0	0	0	0	0	0
A3-1041	2022-03-14	33	0	0	0	0	0.008	0.026	0
A3-1042	2022-03-15	58	0	0	0	0	0	0	0
A3-1043	2022-03-16	59	0	0	0	0	0	0	0
A3-1044	2022-03-17	88	0	0	0	0	0	0	0
A3-1045	2022-03-18	85	0	0	0	0	0	0	0
A3-1046	2022-03-21	88	0	0	0	0	0	0	0
A3-1047	2022-03-22	82	0	0	0	0	0	0	0
A3-1048	2022-03-23	24	0	0	0	0	0.001	0.002	0
A3-1049	2022-03-24	90	0	0	0	0	0	0	0
A3-1050	2022-03-25	94	0	0	0	0	0	0.002	0
A3-1051	2022-03-30	83	0	0	0	0	0	0	0
A3-1052	2022-04-01	96	0	0	0	0	0	0	0
A3-1053	2022-04-03	95	0	0	0	0	0	0	0
A3-1054	2022-04-04	86	0	0	0	0	0	0	0
A3-1055	2022-04-05	85	0	0	0	0	0	0	0
A3-1056	2022-04-06	93	0	0	0	0	0	0	0
A3-1057	2022-04-07	86	0	0	0	0	0	0	0
A3-1058	2022-04-08	86	0	0	0	0	0	0	0
A3-1059	2022-04-11	89	0	0	0	0	0	0	0
A3-1060	2022-04-12	84	0	0	0	0	0	0	0
A3-1061	2022-04-13	97	0	0	0	0	0	0	0
A3-1062	2022-04-14	68	0	0	0	0	0	0	0.001
A3-1063	2022-04-18	78	0	0	0	0	0	0	0
A3-1064	2022-04-19	97	0	0	0	0	0	0	0
A3-1065	2022-04-20	93	0	0	0	0	0	0	0
A3-1066	2022-04-21	97	0	0	0	0	0	0	0
A3-1067	2022-04-22	92	0	0	0	0	0	0	0
A3-1068	2022-04-25	73	0	0	0.001	0.001	0.001	0	0
A3-1069	2022-04-26	79	0	0	0	0	0	0	0
A3-1070	2022-04-27	84	0	0	0	0	0	0	0
A3-1071	2022-04-28	90	0	0	0	0	0	0	0
A3-1072	2022-04-29	97	0	0	0	0	0	0	0
A3-1073	2022-05-02	94	0	0	0	0	0	0	0
A3-1074	2022-05-03	94	0	0	0	0	0	0	0
A3-1075	2022-05-04	94	0	0	0	0	0	0	0
A3-1076	2022-05-05	85	0	0	0	0	0	0.001	0
A3-1077	2022-05-06	86	0	0	0.001	0.001	0.003	0.003	0
A3-1078	2022-05-09	72	0.001	0	0.001	0.002	0	0	0
A3-1079	2022-05-10	79	0	0	0	0	0.005	0	0
A3-1080	2022-05-11	95	0	0	0	0	0	0.001	0.002
A3-1081	2022-05-12	63	0	0	0	0	0	0	0
A3-1082	2022-05-13	61	0	0	0	0	0	0	0
A3-1083	2022-05-16	55	0.001	0	0	0.001	0	0.001	0
A3-1084	2022-05-17	92	0	0	0	0	0	0	0
A3-1085	2022-05-18	76	0	0	0	0	0	0	0
A3-1086	2022-05-19	78	0	0	0	0	0	0	0
A3-1087	2022-05-20	92	0	0	0	0	0	0	0
A3-1088	2022-05-24	68	0	0	0	0	0	0	0
A3-1089	2022-05-25	94	0	0	0	0	0.003	0	0
A3-1090	2022-05-26	79	0	0	0	0	0.002	0	0
A3-1091	2022-05-27	92	0	0	0	0	0	0	0
A3-1092	2022-05-30	94	0	0	0	0	0.001	0	0
A3-1093	2022-05-31	46	0	0	0	0.013	0.107	0	0
A3-1094	2022-06-01	52	0.014	0	0	0.03	0.014	0	0.013
A3-1095	2022-06-02	77	0	0	0	0	0.454	0	0
A3-1096	2022-06-03	61	0	0	0	0	0	0	0
A3-1097	2022-06-06	75	0	0	0	0	0	0	0
A3-1098	2022-06-07	59	0	0	0	0	0	0	0
A3-1099	2022-06-08	58	0	0	0	0	0.058	0	0.001
A3-1100	2022-06-09	65	0	0	0	0	0	0	0
A3-1101	2022-06-10	56	0	0	0	0	0	0	0
A3-1102	2022-06-13	30	0	0	0	0	0	0	0
A3-1103	2022-06-14	82	0	0	0	0	0.148	0	0
A3-1104	2022-06-15	93	0	0	0	0	0.005	0	0.001
A3-1105	2022-06-16	93	0	0	0	0	0	0	0
A3-1106	2022-06-17	93	0	0	0	0	0.14	0	0
A3-1107	2022-06-20	95	0	0	0	0	0.124	0	0
A3-1108	2022-06-21	91	0	0	0	0	0	0	0
A3-1109	2022-06-22	89	0	0	0	0	0.148	0	0
A3-1110	2022-06-23	90	0	0	0	0	0.001	0	0
A3-1111	2022-06-24	94	0	0	0	0	0.051	0	0
A3-1112	2022-06-27	95	0	0	0	0	0.53	0	0
A3-1113	2022-06-28	97	0	0	0	0	0.276	0	0
A3-1114	2022-06-29	90	0	0	0	0	0	0	0
A3-1115	2022-06-30	95	0	0	0	0	0.109	0	0
A3-1116	2022-07-04	97	0	0	0	0	0.071	0	0
A3-1117	2022-07-05	98	0	0	0	0	0.006	0	0
A3-1118	2022-07-06	98	0	0	0	0	0.406	0	0
A3-1119	2022-07-07	95	0	0	0	0	0.054	0	0
A3-1120	2022-07-08	98	0	0	0	0	0.305	0	0
A3-1121	2022-07-11	84	0	0	0	0	0.213	0	0
A3-1122	2022-07-12	97	0	0	0	0	0.289	0	0
A3-1123	2022-07-13	75	0	0	0	0	0.218	0	0
A3-1124	2022-07-14	94	0	0	0	0	0.183	0	0
A3-1125	2022-07-15	99	0	0	0	0	0.585	0.032	0
A3-1126	2022-07-18	96	0	0	0	0	0.192	0	0
A3-1127	2022-07-19	96	0	0	0	0	0.097	0	0
A3-1128	2022-07-20	96	0	0	0	0	0.296	0	0
A3-1129	2022-07-21	89	0	0	0	0	0.004	0	0
A3-1130	2022-07-22	94	0	0	0	0	0.245	0	0
A3-1131	2022-07-25	96	0	0	0	0	0.16	0	0
A3-1132	2022-07-28	91	0	0	0	0	0.201	0	0
A3-1133	2022-07-29	95	0	0	0	0	0.259	0	0
A3-1134	2022-08-02	97	0	0	0	0	0.388	0	0
A3-1135	2022-08-03	97	0	0	0	0	0.192	0.118	0
A3-1136	2022-08-04	92	0	0	0	0	0.165	0	0
A3-1137	2022-08-05	73	0	0	0	0	0.003	0	0
A3-1138	2022-08-08	63	0	0	0	0	0.145	0	0
A3-1139	2022-08-09	91	0	0	0	0	0.004	0.003	0
A3-1140	2022-08-10	74	0	0	0	0	0.411	0	0
A3-1141	2022-08-11	85	0	0	0	0	0	0	0.001
A3-1142	2022-08-12	59	0	0	0	0	0.014	0	0
A3-1143	2022-08-15	65	0	0	0	0	0	0	0
A3-1144	2022-08-16	86	0	0	0	0	0.002	0	0.262
A3-1145	2022-08-17	91	0	0	0	0	0.046	0	0
A3-1146	2022-08-18	77	0	0	0	0	0.003	0	0
A3-1147	2022-08-19	87	0	0	0	0	0.246	0	0
A3-1148	2022-08-22	82	0	0	0	0	0.193	0	0
A3-1149	2022-08-23	86	0	0	0	0	0.005	0	0
A3-1150	2022-08-24	93	0	0	0	0	0.075	0	0
A3-1151	2022-08-25	87	0	0	0	0	0.009	0	0
A3-1152	2022-08-26	65	0	0	0	0	0.003	0	0
A3-1153	2022-08-29	44	0	0	0	0	0.002	0.001	0.019
A3-1154	2022-08-30	52	0	0	0	0	0	0	0
A3-1155	2022-08-31	80	0	0	0	0	0.111	0	0
A3-1156	2022-09-01	55	0	0	0	0	0.411	0	0
A3-1157	2022-09-02	62	0	0	0	0	0.102	0	0
A3-1158	2022-09-06	69	0	0	0	0	0.024	0	0
A3-1159	2022-09-07	67	0	0	0	0	0.002	0	0
A3-1160	2022-09-08	88	0	0	0	0	0.823	0	0
A3-1161	2022-09-09	23	0	0	0	0	0.562	0	0
A3-1162	2022-09-12	93	0	0	0	0	0.018	0	0
A3-1163	2022-09-13	89	0	0	0	0	0.079	0	0
A3-1164	2022-09-14	83	0	0	0	0	0.034	0	0
A3-1165	2022-09-15	77	0	0	0	0	0.039	0.061	0
A3-1166	2022-09-16	73	0	0	0	0	0	0	0
A3-1167	2022-09-19	84	0	0	0	0	0.647	0	0
A3-1168	2022-09-20	93	0	0	0	0	0.092	0	0
A3-1169	2022-09-21	86	0	0	0	0	0.299	0	0
A3-1170	2022-09-22	67	0	0	0	0	0.014	0	0
A3-1171	2022-09-23	65	0	0	0	0	0.267	0	0.003
A3-1172	2022-09-26	69	0	0	0	0	0.002	0	0
A3-1173	2022-09-27	92	0	0	0	0	0.21	0.107	0
A3-1174	2022-09-28	90	0	0	0	0	0.096	0	0
A3-1175	2022-09-29	95	0	0	0	0	0.311	0	0.049
A3-1176	2022-09-30	63	0	0	0	0	0	0	0
A3-1177	2022-10-03	58	0	0	0	0	0.016	0	0.02
A3-1178	2022-10-02	40	0	0	0	0	0	0	0
A3-1179	2022-10-05	86	0	0	0	0	0.245	0	0.042
A3-1180	2022-10-06	75	0	0	0	0	0.15	0	0
A3-1181	2022-10-07	81	0	0	0	0	0.018	0	0
A3-1182	2022-10-11	89	0	0	0	0	0.001	0	0.472
A3-1183	2022-10-12	95	0	0	0	0	0.069	0	0.001
A3-1184	2022-10-13	78	0	0	0	0	0.005	0	0.243
A3-1185	2022-10-14	83	0	0	0	0	0.091	0	0
A3-1186	2022-10-17	87	0	0	0	0	0.311	0	0
A3-1187	2022-10-18	93	0	0	0	0	0.013	0	0
A3-1188	2022-10-19	96	0	0	0.001	0.077	0.017	0	0.062
A3-1189	2022-10-20	92	0	0	0	0	0.29	0	0
A3-1190	2022-10-21	82	0	0	0	0	0.042	0	0.079
A3-1191	2022-10-24	55	0	0	0	0	0.001	0	0
A3-1192	2022-10-25	85	0	0	0	0	0.004	0	0
A3-1193	2022-10-26	83	0	0	0	0	0.113	0	0
A3-1195	2022-10-28	86	0	0	0	0	0	0	0
A3-1196	2022-10-31	70	0	0	0	0	0.008	0	0.499
A3-1197	2022-11-01	64	0	0	0	0	0.235	0	0.185
A3-1198	2022-11-02	79	0	0	0	0	0.002	0	0.185
A3-1199	2022-11-03	92	0	0	0	0	0.43	0	0
A3-1200	2022-11-04	66	0	0	0	0	0.009	0	0.004
A3-1201	2022-11-07	88	0	0	0	0	0.002	0	0
A3-1202	2022-11-08	94	0	0	0	0.135	0	0.001	0.271
A3-1203	2022-11-09	82	0	0	0	0	0.004	0	0
A3-1204	2022-11-10	40	0	0	0	0	0.321	0	0.001
A3-1205	2022-11-11	60	0	0	0	0	0	0.389	0
A3-1207	2022-11-15	62	0	0	0	0	0	0	0.083
A3-1208	2022-11-16	72	0	0	0	0	0.003	0.132	0.042
A3-1209	2022-11-17	89	0	0	0	0	0.002	0	0.754
A3-1210	2022-11-18	59	0	0	0	0	0	0	0.664
A3-1211	2022-11-21	48	0	0	0	0	0	0.026	0.004
A3-1212	2022-11-22	76	0	0	0	0.48	0	0	0.412
A3-1213	2022-11-23	70	0	0	0	0	0.386	0	0.204
A3-1214	2022-11-24	94	0	0	0.001	0.059	0	0.056	0.566
A3-1215	2022-11-25	81	0	0	0	0	0.095	0	0.502
A3-1216	2022-11-28	86	0	0	0	0	0.021	0	0.442
A3-1217	2022-11-29	76	0	0	0	0.029	0	0	0.85
A3-1218	2022-11-30	78	0	0	0	0	0	0	0.998
A3-1219	2022-12-01	73	0	0	0	0.206	0	0	0.043
A3-1220	2022-12-02	82	0	0	0	0	0.217	0	0.771
A3-1221	2022-12-05	62	0	0	0	0	0.001	0.027	0.421
A3-1222	2022-12-06	85	0	0	0	0.14	0.305	0	0.278
A3-1223	2022-12-07	95	0	0	0	0	0.215	0.021	0.439
A3-1224	2022-12-08	93	0	0	0	0	0.004	0	0.477
A3-1225	2022-12-09	91	0	0	0	0	0.007	0	0.757
A3-1226	2022-12-12	92	0	0	0	0	0.024	0	0.882
A3-1227	2022-12-13	78	0	0	0	0	0.001	0	0.187
A3-1228	2022-12-14	93	0	0	0.006	0.089	0	0.071	0.636
A3-1229	2022-12-15	79	0	0	0	0	0.322	0	0.016
A3-1230	2022-12-16	92	0	0	0	0	0.758	0	0.162
A3-1231	2022-12-19	84	0	0	0	0	0.001	0	0.168
A3-1232	2022-12-20	89	0	0	0	0	0	0	0.534
A3-1233	2022-12-21	77	0	0	0	0	0.048	0	0.516
A3-1234	2022-12-22	44	0	0	0.001	0.001	0.002	0	0.759
A3-1235	2022-12-23	60	0	0	0	0	0.054	0.031	0.588
A3-1235	2022-12-23	60	0	0	0	0	0.054	0.031	0.588
A3-1236	2023-01-03	96	0	0	0	0	0.002	0	0.928
A3-1237	2023-01-04	89	0	0	0.001	0.001	0	0.271	0.572
A3-1238	2023-01-05	86	0	0	0	0	0.044	0	0.689
A3-1239	2023-01-06	81	0	0	0	0	0	0.002	0.634
A3-1240	2023-01-09	85	0	0	0	0.122	0	0.001	0.666
A3-1241	2023-01-10	90	0	0	0.001	0.002	0	0	0.846
A3-1242	2023-01-11	90	0	0	0	0	0	0	0.734
A3-1243	2023-01-12	83	0	0	0.011	0.313	0.003	0.003	0.023
A3-1244	2023-01-13	79	0	0	0	0	0.001	0	0.639
A3-1245	2023-01-16	91	0	0	0	0	0.131	0	0.686
A3-1246	2023-01-17	59	0	0	0.007	0.124	0	0	0.45
A3-1247	2023-01-18	73	0	0	0	0.386	0	0	0.614
A3-1248	2023-01-19	87	0.001	0	0.432	0.476	0	0	0.422
A3-1249	2023-01-20	88	0	0	0.173	0.173	0	0.022	0.308
A3-1251	2023-01-24	90	0	0	0.132	0.256	0	0.004	0.366
A3-1252	2023-01-25	89	0	0	0.009	0.232	0	0.098	0.25
A3-1253	2023-01-26	72	0	0	0.004	0.385	0.001	0	0.536
A3-1254	2023-01-27	96	0	0	0.244	0.253	0	0.173	0.502
A3-1255	2023-01-30	97	0	0	0.227	0.23	0	0.218	0.223
A3-1256	2023-01-31	63	0	0	0.602	0.602	0.376	0	0.01
A3-1257	2023-02-01	89	0.001	0	0.599	0.675	0.006	0	0.284
A3-1258	2023-02-02	88	0	0	0.507	0.507	0	0	0.371
A3-1259	2023-02-03	69	0	0	0.988	0.997	0	0	0
A3-1260	2023-02-06	87	0	0	0.767	0.797	0	0	0
A3-1261	2023-02-07	77	0	0	0.282	0.709	0	0	0.222
A3-1262	2023-02-08	88	0	0	0.528	0.67	0	0	0.246
A3-1263	2023-02-09	97	0	0	0.939	0.939	0	0	0.027
A3-1264	2023-02-10	96	0	0	0.921	0.926	0	0	0.036
A3-1265	2023-02-13	95	0	0	0.753	0.811	0	0	0.114
A3-1266	2023-02-14	97	0	0	0.482	0.595	0	0.099	0.156
A3-1267	2023-02-15	97	0	0	0.103	0.373	0	0.089	0.529
A3-1268	2023-02-16	91	0	0	0.676	0.676	0	0	0.002
A3-1269	2023-02-17	91	0	0	0.441	0.58	0	0	0.323
A3-1270	2023-02-21	76	0.001	0	0.847	0.997	0	0.001	0.001
A3-1271	2023-02-22	72	0	0	0.995	0.998	0	0	0
A3-1272	2023-02-23	86	0	0	0.638	0.655	0	0	0
A3-1273	2023-02-24	50	0	0	0.002	0.01	0	0	0.004
A3-1274	2023-02-27	81	0	0	0.993	0.995	0	0	0
A3-1275	2023-02-28	94	0	0	0.947	0.975	0	0	0.02
A3-1276	2023-03-01	85	0	0	0.984	0.996	0	0	0.001
A3-1277	2023-03-02	94	0	0	0.815	0.82	0	0	0.17
A3-1278	2023-03-03	88	0	0	0.997	0.997	0	0.001	0
A3-1279	2023-03-06	84	0	0	0.566	0.986	0	0	0.013
A3-1280	2023-03-07	83	0	0	0.997	0.997	0	0	0
A3-1281	2023-03-08	90	0	0.076	0.891	0.993	0	0	0.004
A3-1282	2023-03-09	80	0	0	1	1	0	0	0
A3-1283	2023-03-10	67	0	0	0.583	0.583	0	0.416	0
A3-1284	2023-03-13	67	0	0	1	1	0	0	0
A3-1285	2023-03-14	94	0.136	0.213	0.4	0.991	0	0	0.001
A3-1286	2023-03-15	79	0.083	0	0.915	0.999	0	0	0
A3-1287	2023-03-16	87	0.007	0	0.755	0.997	0	0	0
A3-1288	2023-03-17	94	0.097	0	0.648	0.966	0	0	0
A3-1289	2023-03-20	82	0.08	0	0.211	0.417	0.157	0.037	0.164
A3-1290	2023-03-21	88	0	0	0.777	0.788	0.006	0	0
A3-1291	2023-03-22	88	0.007	0	0.964	1	0	0	0
A3-1292	2023-03-23	93	0	0	0.877	0.992	0	0	0
A3-1293	2023-03-24	94	0.812	0	0.088	0.997	0	0	0
A3-1294	2023-03-27	95	0.993	0	0.001	0.994	0	0	0
A3-1295	2023-03-28	96	0	0	0.693	0.995	0	0	0
A3-1296	2023-03-29	66	0	0	0.868	1.001	0	0	0
A3-1297	2023-03-30	83	0.085	0.102	0.81	0.998	0	0	0
A3-1298	2023-03-31	94	0	0.081	0.916	0.997	0	0	0
P1-1007	2022-01-04	86	0	0	0	0	0	0	0
P1-1008	2022-01-10	89	0	0	0	0	0	0	0
P1-1009	2022-01-16	92	0	0	0	0	0	0	0
P1-1010	2022-01-24	91	0	0	0	0	0	0	0
P1-1011	2022-01-31	58	0	0	0	0	0	0	0
P1-1012	2022-02-07	95	0	0	0	0	0	0	0
P1-1013	2022-02-14	94	0	0	0	0	0	0	0
P1-1014	2022-02-18	66	0	0	0	0	0	0	0
P1-1015	2022-02-28	45	0	0	0	0	0	0	0
P1-1016	2022-03-07	44	0	0	0	0	0	0	0
P1-1017	2022-03-14	54	0	0	0	0	0	0	0
P1-1018	2022-03-21	57	0	0	0	0	0	0	0
P1-1019	2022-03-28	89	0	0	0	0	0	0	0
P1-1020	2022-04-04	90	0	0	0	0	0	0	0
P1-1021	2022-04-11	95	0	0	0	0	0	0	0
P1-1022	2022-04-18	91	0	0	0	0	0	0	0
P1-1023	2022-04-25	95	0	0	0	0	0	0	0
P1-1024	2022-05-02	84	0	0	0	0	0	0	0
P1-1025	2022-05-09	98	0	0	0	0	0	0	0
P1-1026	2022-05-16	94	0	0	0	0	0	0.002	0
P1-1027	2022-05-30	13	0	0	0	0.001	0.988	0	0.001
P1-1028	2022-06-06	79	0	0	0	0	0	0	0
P1-1029	2022-06-13	73	0	0	0	0	0.036	0	0
P1-1030	2022-06-20	70	0	0	0	0	0.11	0	0
P1-1031	2022-06-27	94	0	0	0	0	0.175	0	0
P1-1032	2022-07-04	82	0	0	0	0	0.008	0	0
P1-1033	2022-07-11	96	0	0	0	0	0.284	0	0
P1-1034	2022-07-18	91	0	0	0	0	0.042	0	0
P1-1035	2022-07-25	97	0	0	0	0	0.128	0.029	0
P1-1036	2022-08-01	91	0	0	0	0	0.203	0	0
P1-1037	2022-08-08	92	0	0	0	0	0.024	0	0
P1-1038	2022-08-15	61	0	0	0	0	0	0	0
P1-1039	2022-08-22	42	0	0	0	0	0.418	0.04	0
P1-1040	2022-08-29	67	0	0	0	0	0.01	0	0
P1-1041	2022-09-05	77	0	0	0	0	0.07	0	0
P1-1042	2022-09-12	83	0	0	0	0	0.145	0.179	0
P1-1043	2022-09-19	77	0	0	0	0	0.315	0.028	0
P1-1044	2022-09-26	86	0	0	0	0	0.077	0	0
P1-1045	2022-10-03	84	0	0	0	0	0.605	0	0
P1-1046	2022-10-10	75	0	0	0	0	0.262	0	0
P1-1047	2022-10-17	92	0	0	0	0	0.171	0	0.056
P1-1048	2022-10-24	88	0	0	0	0	0.387	0	0.184
P1-1049	2022-10-31	89	0	0	0	0	0.232	0	0.195
P1-1050	2022-11-07	89	0	0	0	0	0.048	0	0.128
P1-1051	2022-11-14	46	0	0	0	0	0.099	0	0.147
P1-1052	2022-11-21	57	0	0	0	0	0.01	0	0.353
P1-1053	2022-11-28	52	0	0	0	0	0.269	0	0.444
P1-1054	2022-12-05	71	0	0	0.001	0.11	0.168	0.005	0.033
P1-1055	2022-12-12	97	0	0	0	0.036	0.012	0	0.519
P1-1056	2022-12-19	95	0	0	0	0.013	0.035	0.085	0.731
P1-1057	2023-01-02	91	0	0	0	0	0	0	0.693
P1-1058	2023-01-08	91	0	0	0.096	0.213	0.001	0	0.783
P1-1059	2023-01-16	86	0	0	0	0	0.004	0	0.542
P1-1060	2023-01-23	78	0	0	0.004	0.117	0	0.114	0.6
P1-1061	2023-01-30	55	0	0	0.961	0.961	0.002	0.002	0.034
P1-1062	2023-02-06	17	0.001	0	0.994	0.996	0	0	0.002
P1-1063	2023-02-13	69	0	0	0.055	0.274	0.001	0.089	0.408
P1-1064	2023-02-20	94	0	0	0.54	0.54	0	0	0.436
P1-1065	2023-02-27	82	0	0	0.295	0.99	0	0	0.006
P1-1066	2023-03-05	51	0.3	0	0.507	0.988	0	0	0
P1-1067	2023-03-13	76	0.001	0	0	0.998	0	0	0
P1-1068	2023-03-20	92	0.004	0.164	0.658	0.973	0	0	0.025
P1-1069	2023-03-27	83	0.001	0	0.615	0.772	0	0.226	0.002
P2-1009	2022-01-04	89	0	0	0	0	0	0	0
P2-1010	2022-01-10	90	0	0	0	0	0	0	0
P2-1011	2022-01-24	80	0	0	0	0	0	0	0
P2-1012	2022-01-31	72	0	0	0	0	0	0	0
P2-1013	2022-02-07	86	0	0	0	0	0	0	0
P2-1014	2022-02-14	82	0	0	0	0	0	0	0
P2-1015	2022-02-18	92	0	0	0	0	0	0	0
P2-1016	2022-02-28	78	0	0	0	0	0	0	0
P2-1017	2022-03-07	71	0	0	0	0	0	0	0
P2-1018	2022-03-14	62	0	0	0	0	0.001	0	0
P2-1019	2022-03-21	42	0	0	0	0	0.083	0	0
P2-1020	2022-03-28	91	0	0	0	0	0	0	0
P2-1021	2022-04-04	97	0	0	0	0	0	0	0
P2-1022	2022-04-11	97	0	0	0	0	0	0	0
P2-1023	2022-04-18	82	0	0	0	0	0	0	0
P2-1024	2022-04-25	89	0	0	0	0	0	0	0
P2-1025	2022-05-02	77	0	0	0	0	0	0	0
P2-1026	2022-05-09	97	0	0	0	0	0	0	0
P2-1027	2022-05-16	97	0	0	0	0	0	0.002	0.001
P2-1028	2022-05-30	27	0	0	0	0	0	0	0
P2-1029	2022-06-06	95	0	0	0	0	0	0	0
P2-1030	2022-06-13	71	0	0	0	0	0.001	0	0
P2-1031	2022-06-20	64	0	0	0	0	0.001	0	0
P2-1032	2022-06-27	83	0	0	0	0	0.009	0	0
P2-1033	2022-07-04	86	0	0	0	0	0.001	0	0
P2-1034	2022-07-11	93	0	0	0	0	0.345	0	0
P2-1035	2022-07-18	92	0	0	0	0	0.09	0	0
P2-1036	2022-07-25	84	0	0	0	0	0.211	0	0
P2-1037	2022-08-01	92	0	0	0	0	0.028	0.001	0
P2-1038	2022-08-08	81	0	0	0	0	0.005	0	0
P2-1039	2022-08-15	53	0	0	0	0	0.388	0	0
P2-1040	2022-08-22	64	0	0	0	0	0.137	0	0
P2-1041	2022-08-29	47	0	0	0	0	0.008	0	0
P2-1042	2022-09-05	76	0	0	0	0	0.393	0	0
P2-1043	2022-09-12	86	0	0	0	0	0.321	0	0
P2-1044	2022-09-19	53	0	0	0	0	0.006	0	0
P2-1045	2022-09-26	86	0	0	0	0	0.062	0	0
P2-1046	2022-10-03	75	0	0	0	0	0.229	0	0
P2-1047	2022-10-10	59	0	0	0	0	0.136	0	0.001
P2-1048	2022-10-17	87	0	0	0	0	0.328	0	0
P2-1049	2022-10-24	66	0	0	0	0	0.657	0	0
P2-1050	2022-10-31	87	0	0	0	0	0.307	0	0.001
P2-1051	2022-11-07	75	0	0	0	0	0.002	0	0
P2-1052	2022-11-14	48	0	0	0	0	0.003	0	0.341
P2-1053	2022-11-21	75	0	0	0	0	0.062	0	0.381
P2-1054	2022-11-28	64	0	0	0	0	0.009	0	0.362
P2-1055	2022-12-05	89	0	0	0	0	0.03	0	0.687
P2-1056	2022-12-12	96	0	0	0.001	0.001	0	0	0.642
P2-1057	2022-12-19	91	0	0	0	0	0	0	0.274
P2-1058	2022-12-25	82	0	0	0	0	0	0	0.81
P2-1059	2023-01-02	96	0	0	0.054	0.078	0.063	0.039	0.679
P2-1060	2023-01-09	90	0	0	0	0	0.001	0	0.582
P2-1061	2023-01-16	84	0	0	0.001	0.139	0.005	0	0.622
P2-1062	2023-01-23	80	0	0	0.409	0.445	0	0	0.525
P2-1063	2023-01-30	61	0.001	0	0.265	0.37	0	0	0.278
P2-1064	2023-02-06	11	0	0	0.001	0.001	0	0.092	0.002
P2-1065	2023-02-13	63	0	0	0.319	0.319	0	0	0.006
P2-1066	2023-02-20	89	0.001	0	0.586	0.588	0	0	0.264
P2-1067	2023-02-27	67	0.081	0	0.333	0.986	0.001	0	0.001
P2-1068	2023-03-06	21	0.002	0	0.649	0.999	0	0	0
P2-1069	2023-03-13	90	0	0	0.727	0.997	0	0.001	0.001
P2-1070	2023-03-20	93	0.001	0.072	0.62	0.995	0	0	0
P2-1071	2023-03-27	90	0.168	0	0.521	0.999	0	0	0
Y1-1007	2022-01-04	85	0	0	0	0	0	0	0
Y1-1008	2022-01-10	93	0	0	0	0	0	0	0
Y1-1009	2022-01-24	70	0	0	0	0	0	0	0
Y1-1010	2022-01-31	66	0	0	0	0	0	0	0
Y1-1011	2022-02-07	45	0	0	0	0	0	0	0
Y1-1012	2022-02-14	55	0	0	0	0	0	0	0
Y1-1013	2022-02-18	86	0	0	0	0	0	0	0
Y1-1014	2022-02-28	42	0	0	0	0	0	0.034	0
Y1-1015	2022-03-07	64	0	0	0	0	0.008	0.01	0
Y1-1016	2022-03-13	39	0	0	0	0	0	0	0
Y1-1017	2022-03-21	49	0	0	0	0	0	0	0.001
Y1-1018	2022-03-28	87	0	0	0	0	0	0.001	0.001
Y1-1019	2022-04-04	89	0	0	0	0	0	0	0
Y1-1020	2022-04-11	96	0	0	0	0	0	0	0
Y1-1021	2022-04-20	98	0	0	0	0	0	0	0
Y1-1022	2022-04-25	90	0	0	0	0	0	0	0
Y1-1023	2022-05-02	92	0	0	0	0	0	0	0
Y1-1024	2022-05-09	98	0	0	0	0	0.001	0	0
Y1-1025	2022-05-16	94	0	0	0	0	0	0	0
Y1-1026	2022-05-30	18	0	0	0	0	0.17	0.137	0
Y1-1027	2022-06-06	74	0	0	0	0	0	0	0
Y1-1028	2022-06-13	80	0	0	0	0	0.047	0	0
Y1-1029	2022-06-20	90	0	0	0	0	0.182	0	0.002
Y1-1030	2022-06-27	96	0	0	0	0	0.295	0	0
Y1-1031	2022-07-04	76	0	0	0	0	0.196	0	0
Y1-1032	2022-07-11	59	0	0	0	0	0.221	0	0
Y1-1033	2022-07-18	58	0	0	0	0	0.204	0	0
Y1-1034	2022-07-25	74	0	0	0	0	0.12	0	0
Y1-1035	2022-08-08	93	0	0	0	0	0.003	0	0
Y1-1036	2022-08-15	79	0	0	0	0	0.01	0	0
Y1-1037	2022-08-22	21	0	0	0	0	0.161	0	0
Y1-1038	2022-08-29	31	0	0	0	0	0.092	0	0
Y1-1039	2022-09-12	77	0	0	0	0	0.056	0	0
Y1-1040	2022-09-19	82	0	0	0	0	0.138	0	0
Y1-1041	2022-09-26	63	0	0	0	0	0.4	0	0
Y1-1042	2022-10-03	84	0	0	0	0	0.346	0	0.001
Y1-1043	2022-10-24	86	0	0	0	0	0.378	0	0.051
Y1-1044	2022-10-31	94	0	0	0	0	0.436	0.001	0.078
Y1-1045	2022-11-07	87	0	0	0	0	0.003	0	0.189
Y1-1046	2022-11-14	70	0	0	0	0	0.001	0	0.988
Y1-1047	2022-11-21	56	0	0	0	0	0.005	0	0.145
Y1-1048	2022-11-28	67	0	0	0	0	0.008	0	0.464
Y1-1049	2022-12-05	78	0	0	0	0	0.04	0.003	0.394
Y1-1050	2022-12-12	96	0	0	0	0	0.091	0.002	0.763
Y1-1051	2022-12-19	93	0	0	0	0	0.043	0	0.558
Y1-1052	2023-01-01	91	0	0	0	0	0	0.003	0.758
Y1-1053	2023-01-09	92	0	0	0.005	0.005	0	0.019	0.26
Y1-1054	2023-01-16	81	0	0	0.001	0.001	0.001	0	0.998
Y1-1055	2023-01-23	73	0	0	0.147	0.39	0.003	0	0.282
Y1-1056	2023-01-30	60	0	0	0.363	0.364	0	0	0.629
Y1-1057	2023-02-06	65	0	0	0.32	0.506	0	0	0.49
Y1-1058	2023-02-13	70	0	0	0.001	0.295	0	0	0.637
Y1-1059	2023-02-27	93	0	0	0.752	0.752	0	0	0.073
Y1-1060	2023-03-05	42	0.116	0	0.329	0.445	0	0	0.496
Y1-1061	2023-03-13	73	0	0	0.042	0.714	0	0	0.004
Y1-1062	2023-03-20	70	0	0	0.625	0.999	0	0	0
Y1-1063	2023-03-27	70	0.12	0	0.877	0.999	0	0	0
Y5-1007	2022-01-04	85	0	0	0	0	0	0	0
Y5-1008	2022-01-10	96	0	0	0	0	0	0	0
Y5-1009	2022-01-24	89	0	0	0	0	0	0	0
Y5-1010	2022-01-31	38	0	0	0	0	0	0	0
Y5-1011	2022-02-04	43	0	0	0	0	0	0	0
Y5-1012	2022-02-14	59	0	0	0.001	0.001	0	0.063	0
Y5-1013	2022-02-18	64	0	0	0	0	0	0	0
Y5-1014	2022-02-28	80	0	0	0	0	0	0	0
Y5-1015	2022-03-07	56	0	0	0	0	0	0.011	0
Y5-1016	2022-03-13	37	0	0	0	0	0	0	0
Y5-1017	2022-03-21	68	0	0	0	0	0	0	0
Y5-1018	2022-03-28	89	0	0	0	0	0	0	0
Y5-1019	2022-04-04	89	0	0	0	0	0	0	0
Y5-1020	2022-04-11	87	0	0	0	0	0	0	0
Y5-1021	2022-04-20	92	0	0	0	0	0	0	0
Y5-1022	2022-04-25	93	0	0	0	0	0	0	0
Y5-1023	2022-05-02	92	0	0	0	0	0	0	0
Y5-1024	2022-05-09	94	0	0	0	0	0	0	0
Y5-1025	2022-05-16	89	0	0	0	0	0	0	0
Y5-1026	2022-05-30	10	0	0	0	0.041	0	0.223	0
Y5-1027	2022-06-06	86	0	0	0	0	0	0	0
Y5-1028	2022-06-13	80	0	0	0	0	0	0	0
Y5-1029	2022-06-20	90	0	0	0	0	0.006	0	0
Y5-1030	2022-06-27	94	0	0	0	0	0.088	0	0
Y5-1031	2022-07-04	94	0	0	0	0	0.039	0	0
Y5-1032	2022-07-11	97	0	0	0	0	0.029	0	0
Y5-1033	2022-07-18	63	0	0	0	0	0.326	0	0
Y5-1034	2022-07-25	61	0	0	0	0	0.083	0	0.002
Y5-1035	2022-08-08	94	0	0	0	0	0.07	0	0
Y5-1036	2022-08-15	78	0	0	0	0	0.467	0	0
Y5-1037	2022-08-22	18	0	0	0	0	0.021	0	0
Y5-1038	2022-08-29	42	0	0	0	0	0	0	0.001
Y5-1039	2022-09-12	76	0	0	0	0	0.141	0	0
Y5-1040	2022-09-19	92	0	0	0	0	0.002	0	0
Y5-1041	2022-09-26	83	0	0	0	0	0.122	0	0
Y5-1042	2022-10-03	94	0	0	0	0	0.017	0	0
Y5-1043	2022-10-24	76	0	0	0	0	0.133	0	0.001
Y5-1044	2022-10-31	94	0	0	0	0	0.01	0	0.172
Y5-1045	2022-11-07	86	0	0	0	0	0.049	0	0
Y5-1046	2022-11-14	78	0	0	0	0	0.087	0	0.209
Y5-1047	2022-11-21	73	0	0	0	0.015	0.151	0	0.454
Y5-1048	2022-11-28	51	0	0	0	0	0	0	0.463
Y5-1049	2022-12-05	75	0	0	0	0.001	0.084	0	0.689
Y5-1050	2022-12-12	95	0	0	0	0	0.079	0	0.816
Y5-1051	2022-12-19	92	0	0	0.002	0.099	0.229	0	0.584
Y5-1052	2023-01-01	69	0	0	0	0.001	0.003	0	0.966
Y5-1053	2023-01-09	89	0	0	0.088	0.117	0	0	0.813
Y5-1054	2023-01-16	88	0	0	0.191	0.248	0	0.06	0.422
Y5-1055	2023-01-23	55	0	0	0	0	0	0	0.989
Y5-1056	2023-01-30	72	0	0	0.234	0.543	0.001	0	0.348
Y5-1057	2023-02-06	41	0	0	0.181	0.998	0	0	0
Y5-1058	2023-02-13	75	0	0	0.735	0.735	0	0	0.26
Y5-1059	2023-02-27	85	0	0	0.886	0.886	0	0	0.012
Y5-1060	2023-03-13	70	0.002	0	0.721	0.999	0	0	0
Y5-1061	2023-03-20	83	0.217	0	0.686	0.997	0	0	0.001
Y5-1062	2023-03-27	74	0	0.004	0.357	1	0	0	0
Y6-1007	2022-01-04	81	0	0	0	0	0	0	0
Y6-1008	2022-01-10	93	0	0	0	0	0	0	0
Y6-1009	2022-01-16	91	0	0	0	0	0	0	0
Y6-1010	2022-01-24	56	0	0	0	0	0	0	0
Y6-1011	2022-01-31	68	0	0	0	0	0	0	0
Y6-1012	2022-02-07	61	0	0	0	0	0	0	0
Y6-1013	2022-02-14	50	0	0	0	0	0	0	0
Y6-1014	2022-02-16	65	0	0	0	0	0	0	0
Y6-1015	2022-02-28	61	0	0	0	0	0	0	0
Y6-1016	2022-03-07	30	0	0	0	0	0	0	0
Y6-1017	2022-03-14	60	0	0	0	0	0	0	0
Y6-1018	2022-03-21	60	0	0	0	0	0	0	0
Y6-1019	2022-03-28	87	0	0	0	0	0	0	0
Y6-1020	2022-04-04	90	0	0	0	0	0	0	0
Y6-1021	2022-04-11	91	0	0	0	0	0	0	0
Y6-1022	2022-04-18	93	0	0	0	0	0	0	0
Y6-1023	2022-04-25	92	0	0	0	0	0	0	0
Y6-1024	2022-05-02	58	0	0	0	0	0	0.001	0
Y6-1025	2022-05-09	69	0	0	0	0	0	0	0
Y6-1026	2022-05-16	93	0	0	0	0	0	0	0
Y6-1027	2022-05-23	55	0	0	0	0	0.05	0	0
Y6-1028	2022-05-30	4	0	0	0	0	0.091	0	0
Y6-1029	2022-06-06	32	0	0	0.018	0.036	0.044	0.019	0
Y6-1030	2022-06-13	62	0	0	0	0	0.002	0	0
Y6-1031	2022-06-20	80	0	0	0	0	0.048	0	0
Y6-1032	2022-06-27	76	0	0	0	0	0.056	0	0
Y6-1033	2022-07-04	66	0	0	0	0	0	0	0
Y6-1034	2022-07-11	86	0	0	0	0	0	0	0
Y6-1035	2022-07-18	80	0	0	0	0	0.07	0	0.001
Y6-1036	2022-07-25	82	0	0	0	0	0.097	0	0
Y6-1037	2022-08-01	92	0	0	0	0	0.251	0	0
Y6-1038	2022-08-08	83	0	0	0	0	0.087	0	0
Y6-1039	2022-08-15	75	0	0	0	0	0.174	0	0
Y6-1040	2022-08-22	48	0	0	0	0	0.064	0	0
Y6-1041	2022-08-29	35	0	0	0	0	0.993	0	0
Y6-1042	2022-09-05	70	0	0	0	0	0.887	0	0
Y6-1043	2022-09-12	70	0	0	0	0	0.322	0	0
Y6-1044	2022-09-19	42	0	0	0	0	0.351	0	0
Y6-1045	2022-09-26	65	0	0	0	0	0.484	0	0
Y6-1046	2022-10-03	81	0	0	0	0	0.069	0	0
Y6-1047	2022-10-10	50	0	0	0	0	0.514	0.013	0.054
Y6-1048	2022-10-17	79	0	0	0	0	0.088	0	0.208
Y6-1049	2022-10-24	9	0	0	0	0	0.001	0	0.006
Y6-1050	2022-10-31	91	0	0	0	0	0.525	0	0.463
Y6-1051	2022-11-07	42	0	0	0	0	0.214	0.001	0.193
Y6-1052	2022-11-14	40	0	0	0	0	0.409	0	0.31
Y6-1053	2022-11-21	56	0	0	0	0	0	0	0.207
Y6-1054	2022-11-28	51	0	0	0	0	0.001	0	0.484
Y6-1055	2022-12-05	76	0	0	0	0	0.127	0	0.54
Y6-1056	2022-12-12	86	0	0	0	0.001	0.08	0	0.421
Y6-1057	2022-12-19	82	0	0	0	0	0.019	0	0.58
Y6-1058	2023-01-01	81	0	0	0	0	0	0	0.808
Y6-1059	2023-01-09	83	0	0	0	0.218	0	0	0.364
Y6-1060	2023-01-16	80	0	0	0.637	0.637	0	0	0.25
Y6-1061	2023-01-23	66	0	0	0	0	0.169	0	0.02
Y6-1062	2023-01-30	61	0	0	0.368	0.409	0	0	0.249
Y6-1063	2023-02-06	23	0.002	0.003	0.177	0.242	0.071	0	0.446
Y6-1064	2023-02-13	48	0	0	0.488	0.72	0	0	0.227
Y6-1065	2023-02-20	81	0	0	0.5	0.672	0.125	0.002	0.067
Y6-1066	2023-02-27	55	0	0	0.988	0.995	0	0	0.002
Y6-1067	2023-03-05	37	0	0	0.363	1	0	0	0
Y6-1068	2023-03-13	72	0	0	0.671	0.998	0	0	0
Y6-1069	2023-03-20	87	0.451	0	0.517	0.997	0.001	0	0
Y6-1070	2023-03-27	68	0.001	0	0.35	1	0	0	0
AshbridgeBay-06192022	2022-06-19	74	0	0	0	0	0	0	0
AshbridgeBay-06262022	2022-06-26	92	0	0	0	0	0.002	0	0
AshbridgeBay-07032022	2022-07-03	94	0	0	0	0	0.217	0	0
AshbridgeBay-07172022	2022-07-17	90	0	0	0	0	0.002	0	0
Ashbridges-01022022	2022-01-02	46	0	0	0	0	0	0	0
Ashbridges-01042022	2022-01-04	79	0	0	0	0	0	0	0
Ashbridges-01092022	2022-01-09	78	0	0	0	0	0	0	0
Ashbridges-02202022	2022-02-20	23	0	0	0	0	0	0	0
AshbridgesBay-01202022	2022-01-20	23	0	0	0	0	0	0	0
AshbridgesBay-02272022	2022-02-27	42	0	0	0	0	0	0	0
AshbridgesBay-03062022	2022-03-06	64	0	0	0	0	0	0	0
AshbridgesBay-03132022	2022-03-13	75	0	0	0	0	0	0	0
AshbridgesBay-03202022	2022-03-20	56	0	0	0	0	0	0	0
AshbridgesBay-03272022	2022-03-27	58	0	0	0	0	0	0	0
AshbridgesBay-04032022	2022-04-03	76	0	0	0	0	0	0	0
AshbridgesBay-04102022	2022-04-10	78	0	0	0	0	0	0	0
AshbridgesBay-04172022	2022-04-17	88	0	0	0	0	0	0.001	0.001
AshbridgesBay-04242022	2022-04-24	91	0	0	0	0	0	0	0
AshbridgesBay-05012022	2022-05-01	86	0	0	0	0	0	0	0
AshbridgesBay-05082022	2022-05-08	86	0	0	0	0	0	0	0
AshbridgesBay-05152022	2022-05-15	88	0	0	0	0	0	0	0
AshbridgesBay-05222022	2022-05-22	84	0	0	0	0	0	0	0
AshbridgesBay-05292022	2022-05-29	86	0	0	0	0	0	0	0
AshbridgesBay-06052022	2022-06-05	89	0	0	0	0	0	0	0
AshbridgesBay-06122022	2022-06-12	66	0	0	0	0	0	0	0
AshbridgesBay-07102022	2022-07-10	79	0	0	0	0	0.025	0	0.002
AshbridgesBay-07242022	2022-07-24	91	0	0	0	0	0.003	0	0.001
AshbridgesBay-08012022	2022-08-01	85	0	0	0	0	0.004	0	0
AshbridgesBay-08212022	2022-08-21	92	0	0	0	0	0.008	0	0
AshbridgesBay-20220828	2022-08-28	78	0	0	0	0	0.1	0	0
AshbridgesBay-20220904	2022-09-04	76	0	0	0	0	0.001	0	0
AshbridgesBay-20220911	2022-09-11	86	0	0	0	0	0.004	0	0
AshbridgesBay-20220918	2022-09-18	96	0	0	0	0	0	0	0
AshbridgesBay-20220925	2022-09-25	84	0	0	0	0	0.002	0	0
AshbridgesBay-20221002	2022-10-02	96	0	0	0	0	0.07	0	0
AshbridgesBay-20221009	2022-10-09	67	0	0	0	0	0.023	0.052	0
AshbridgesBay-20221030	2022-10-30	42	0	0	0	0	0.286	0	0.071
AshbridgesBay-20221106	2022-11-06	65	0	0	0	0	0.359	0.018	0.091
AshbridgesBay-20221113	2022-11-13	41	0	0	0	0	0.324	0	0.24
AshbridgesBay-20221120	2022-11-20	83	0	0	0	0	0.001	0	0.455
AshbridgesBay-20221127	2022-11-27	84	0	0	0	0.048	0.142	0	0.518
AshbridgesBay-20221204	2022-12-04	97	0	0	0	0	0.002	0.061	0.51
AshbridgesBay-20221211	2022-12-11	65	0	0	0	0	0.253	0.053	0.564
AshbridgesBay-20221225	2022-12-25	94	0	0	0.002	0.029	0.047	0	0.57
AshbridgesBay-20230102	2023-01-02	91	0	0	0	0	0.073	0.037	0.797
AshbridgesBay-20230108	2023-01-08	90	0	0	0.524	0.64	0	0	0.181
AshbridgesBay-20230115	2023-01-15	6	0	0	0	0	0	0	0
AshbridgesBay-20230122	2023-01-22	81	0	0	0.236	0.236	0	0	0.588
AshbridgesBay-20230129	2023-01-29	84	0	0	0.457	0.545	0.036	0	0.362
AshbridgesBay-20230205	2023-02-05	92	0.001	0	0.504	0.505	0.003	0	0.345
AshbridgesBay-20230212	2023-02-12	88	0	0	0.563	0.563	0	0.109	0.296
AshbridgesBay-20230216	2023-02-16	79	0	0	0.438	0.498	0.156	0	0.157
AshbridgesBay-20230226	2023-02-26	52	0	0	0.562	0.659	0	0	0.106
AshbridgesBay-20230305	2023-03-05	83	0	0	0.675	0.847	0	0	0
AshbridgesBay-20230312	2023-03-12	75	0.03	0	0.799	0.924	0	0	0
AshbridgesBay-20230319	2023-03-19	31	0	0	0.705	1	0	0	0
AshbridgesBay-20230326	2023-03-26	43	0	0	0	0.836	0.029	0	0.103
Highland-02192022	2022-02-19	30	0	0	0	0	0	0	0
HighlandCR-01052022	2022-01-05	83	0	0	0	0	0	0	0
HighlandCR-01082022	2022-01-08	59	0	0	0	0	0	0	0
HighlandCR-1022022	2022-10-22	83	0	0	0	0	0	0	0
HighlandCreek-01162022	2022-01-16	22	0	0	0	0	0	0	0
HighlandCreek-0212022	2022-02-12	31	0	0	0	0	0	0	0
HighlandCreek-02262022	2022-02-26	42	0	0	0	0	0	0	0
HighlandCreek-03052022	2022-03-05	33	0	0	0	0	0	0	0
HighlandCreek-03122022	2022-03-12	22	0	0	0	0	0	0	0
HighlandCreek-03192022	2022-03-19	49	0	0	0	0	0	0	0
HighlandCreek-03262022	2022-03-26	26	0	0	0	0	0	0	0
HighlandCreek-04022022	2022-04-02	40	0	0	0	0	0	0	0
HighlandCreek-04092022	2022-04-09	90	0	0	0	0	0	0	0
HighlandCreek-04162022	2022-04-16	91	0	0	0	0	0	0	0
HighlandCreek-04232022	2022-04-23	85	0	0	0	0	0	0	0
HighlandCreek-04302022	2022-04-30	63	0	0	0	0	0	0	0
HighlandCreek-05072022	2022-05-07	88	0	0	0	0	0	0	0
HighlandCreek-05142022	2022-05-14	90	0	0	0	0	0	0	0
HighlandCreek-05212022	2022-05-21	88	0	0	0	0	0	0	0
HighlandCreek-05282022	2022-05-28	82	0	0	0	0	0	0	0
HighlandCreek-06042022	2022-06-04	90	0	0	0	0	0	0	0
HighlandCreek-06112022	2022-06-11	79	0	0	0	0	0	0	0
HighlandCreek-06182022	2022-06-18	74	0	0	0	0	0	0	0
HighlandCreek-06252022	2022-06-25	79	0	0	0	0	0	0	0
HighlandCreek-07022022	2022-07-02	94	0	0	0	0	0.097	0	0
HighlandCreek-07092022	2022-07-09	84	0	0	0	0	0.057	0	0
HighlandCreek-07162022	2022-07-16	95	0	0	0	0	0.052	0	0.002
HighlandCreek-07232022	2022-07-23	88	0	0	0	0	0.115	0	0
HighlandCreek-07312022	2022-07-31	76	0	0	0	0	0.003	0	0
HighlandCreek-08202022	2022-08-20	88	0	0	0	0	0.154	0	0
HighlandCreek-20220827	2022-08-27	58	0	0	0	0	0.133	0	0
HighlandCreek-20220903	2022-09-03	97	0	0	0	0	0.65	0	0
HighlandCreek-20220910	2022-09-10	93	0	0	0	0	0.009	0	0
HighlandCreek-20220924	2022-09-24	74	0	0	0	0	0.336	0.001	0
HighlandCreek-20221001	2022-10-01	0	0	0	0	0	0	0	0
HighlandCreek-20221008	2022-10-08	23	0	0	0	0	0.513	0	0
HighlandCreek-20221029	2022-10-29	84	0	0	0	0	0.192	0	0
HighlandCreek-20221105	2022-11-05	70	0	0	0	0	0.137	0	0.44
HighlandCreek-20221112	2022-11-12	22	0	0	0	0	0.254	0	0.094
HighlandCreek-20221119	2022-11-19	91	0	0	0	0	0.297	0.153	0.336
HighlandCreek-20221127	2022-11-27	95	0	0	0	0	0.405	0	0.525
HighlandCreek-20221203	2022-12-03	95	0	0	0	0	0.167	0	0.742
HighlandCreek-20221210	2022-12-10	66	0	0	0	0	0.199	0	0.359
HighlandCreek-20221224	2022-12-24	85	0	0	0	0.005	0.003	0.047	0.733
HighlandCreek-20230101	2023-01-01	90	0	0	0.012	0.049	0	0	0.795
HighlandCreek-20230107	2023-01-07	90	0	0	0.002	0.002	0	0	0.922
HighlandCreek-20230114	2023-01-14	64	0	0	0.21	0.21	0	0	0.238
HighlandCreek-20230121	2023-01-21	74	0	0	0.202	0.202	0	0.314	0.443
HighlandCreek-20230128	2023-01-28	67	0	0	0.5	0.5	0	0	0.378
HighlandCreek-20230204	2023-02-04	84	0	0	0.026	0.026	0	0	0.799
HighlandCreek-20230211	2023-02-11	30	0	0	0.162	0.162	0	0	0
HighlandCreek-20230215	2023-02-15	53	0	0	0.662	1.001	0	0	0
HighlandCreek-20230225	2023-02-25	60	0	0	0.977	1	0	0	0
HighlandCreek-20230304	2023-03-04	84	0	0	0.282	1	0	0	0
HighlandCreek-20230311	2023-03-11	78	0	0	0.996	0.996	0	0	0
HighlandCreek-20230315	2023-03-15	53	0	0.104	0.533	0.866	0	0	0
HighlandCreek-20230318	2023-03-18	35	0	0	0.1	0.828	0	0	0.077
HighlandCreek-20230325	2023-03-25	70	0	0.002	0.888	0.892	0	0	0.025
HighlandCreek-20230401	2023-04-01	63	0	0	1	1	0	0	0
HighlandCreek-20230409	2023-04-09	67	0	0.111	0.576	0.765	0	0.155	0
HighlandCreek-20230422	2023-04-22	79	0	0.125	0.689	1	0	0	0
HighlandCreek-20230429	2023-04-29	77	0.22	0.167	0.422	0.999	0	0	0
HighlandCreek-20230506	2023-05-06	94	0.095	0.089	0.426	1.001	0	0	0
HighlandCreek-20230513	2023-05-13	81	0.357	0	0.407	1.001	0	0	0
HighlandCreek-20230521	2023-05-21	49	0.004	0.087	0.747	1	0	0	0
HighlandCreek-20230527	2023-05-27	64	0	0.341	0	1	0	0	0
HighlandCreek-20230603	2023-06-03	35	0.478	0	0.053	1	0	0	0
HighlandCreek-20230610	2023-06-10	39	0	0.392	0.158	0.8	0	0.111	0
HighlandCreek-20230617	2023-06-17	12	0	0	0	0	0	0	0
HighlandCreek-20230624	2023-06-24	42	0	0.324	0	1	0	0	0
HighlandCreek-20230701	2023-07-01	79	0.176	0.122	0.339	1.001	0	0	0
HighlandCreek-20230708	2023-07-08	92	0.145	0	0	1	0	0	0
HighlandCreek-20230715	2023-07-15	83	0.023	0	0.977	1	0	0	0
HighlandCreek-20230722	2023-07-22	84	0.23	0	0.77	1	0	0	0
HighlandCreek-20230729	2023-07-29	14	0	0	0.002	1	0	0	0
HighlandCreek-20230805	2023-08-05	54	0	0.083	0	1	0	0	0
HighlandCreek-20230812	2023-08-12	80	0.39	0.04	0.415	1.001	0	0	0
HighlandCreek-20230819	2023-08-19	18	0.357	0	0.13	0.487	0	0	0
HighlandCreek-20230826	2023-08-26	86	0.134	0.637	0.083	0.999	0	0	0
HighlandCreek-20230904	2023-09-04	85	0.484	0.045	0.333	1	0	0	0
HighlandCreek-20230909	2023-09-09	94	0.745	0.195	0	1.001	0	0	0
HighlandCreek-20230916	2023-09-16	86	0.718	0	0.28	0.998	0	0	0
HighlandCreek-20230923	2023-09-23	84	0.68	0.002	0.02	0.951	0	0.048	0
Humber-01022022	2022-01-02	88	0	0	0	0	0	0	0
Humber-01022022	2022-01-02	88	0	0	0	0	0	0	0
Humber-01052022	2022-01-05	88	0	0	0	0	0	0	0
Humber-01232022	2022-01-23	15	0	0	0	0	0	0	0
Humber-02202022	2022-02-20	35	0	0	0	0	0	0	0
Humber-02272022	2022-02-27	63	0	0	0	0	0	0	0
Humber-03062022	2022-03-06	11	0	0	0	0	0	0	0
Humber-03132022	2022-03-13	15	0	0	0.004	0.005	0	0	0.008
Humber-03202022	2022-03-20	86	0	0	0	0	0	0	0
Humber-03272022	2022-03-27	68	0	0	0	0	0	0	0
Humber-04032022	2022-04-03	32	0	0	0	0	0	0	0
Humber-04102022	2022-04-10	59	0	0	0	0	0	0	0
Humber-04172022	2022-04-17	86	0	0	0	0	0	0	0
Humber-04242022	2022-04-24	88	0	0	0	0	0	0	0
Humber-05012022	2022-05-01	90	0	0	0	0	0	0	0
Humber-05082022	2022-05-08	91	0	0	0	0	0	0	0
Humber-05152022	2022-05-15	85	0	0	0	0	0	0	0
Humber-05222022	2022-05-22	46	0	0	0	0	0	0	0
Humber-05292022	2022-05-29	61	0	0	0	0	0	0	0
Humber-06052022	2022-06-05	88	0	0	0	0	0.403	0	0
Humber-06122022	2022-06-12	61	0	0	0	0	0	0	0
Humber-06192022	2022-06-19	72	0	0	0	0	0	0	0
Humber-06262022	2022-06-26	89	0	0	0	0	0.237	0	0
Humber-07032022	2022-07-03	80	0	0	0	0	0	0	0
Humber-07102022	2022-07-10	68	0	0	0	0	0.002	0	0
Humber-07172022	2022-07-17	92	0	0	0	0	0.007	0	0
Humber-07242022	2022-07-24	89	0	0	0	0	0.626	0	0
Humber-07312022	2022-07-31	93	0	0	0	0	0.087	0	0
Humber-08162022	2022-08-16	89	0	0	0	0	0.586	0	0
Humber-20220822	2022-08-22	92	0	0	0	0	0.034	0	0
Humber-20220828	2022-08-28	75	0	0	0	0	0.001	0	0
Humber-20220904	2022-09-04	87	0	0	0	0	0.003	0	0
Humber-20220911	2022-09-11	81	0	0	0	0	0.096	0	0
Humber-20220919	2022-09-19	89	0	0	0	0	0.01	0	0
Humber-20220925	2022-09-25	77	0	0	0	0	0.004	0	0
Humber-20221002	2022-10-02	87	0	0	0	0	0.001	0	0
Humber-20221009	2022-10-09	49	0	0	0	0	0.82	0	0.018
Humber-20221029	2022-10-29	69	0	0	0	0	0.498	0	0
Humber-20221106	2022-11-06	47	0	0	0	0	0.109	0.067	0.103
Humber-20221112	2022-11-12	30	0	0	0	0.103	0	0	0.032
Humber-20221122	2022-11-22	84	0	0	0	0.001	0.003	0.044	0.274
Humber-20221127	2022-11-27	91	0	0	0.017	0.017	0.135	0.114	0.48
Humber-20221204	2022-12-04	98	0	0	0	0.08	0.012	0.057	0.585
Humber-20221211	2022-12-11	82	0	0	0	0	0.15	0	0.636
Humber-20221223	2022-12-23	95	0	0	0.593	0.593	0	0	0.284
Humber-20230101	2023-01-01	88	0	0	0	0.257	0	0	0.5
Humber-20230108	2023-01-08	87	0	0	0.133	0.134	0	0.115	0.591
Humber-20230115	2023-01-15	99	0	0	0.022	0.025	0.003	0	0.91
Humber-20230122	2023-01-22	86	0	0	0.185	0.221	0	0.029	0.661
Humber-20230129	2023-01-29	75	0	0	0.252	0.423	0	0	0.47
Humber-20230205	2023-02-05	84	0	0	0.842	0.843	0	0	0.012
Humber-20230212	2023-02-12	80	0	0	0.391	0.492	0	0	0.274
Humber-20230219	2023-02-19	77	0	0	0.901	0.901	0	0	0.099
Humber-20230226	2023-02-26	41	0	0	0.659	0.739	0	0	0.235
Humber-20230311	2023-03-11	74	0	0	0.675	0.719	0	0	0
Humber-20230319	2023-03-19	50	0	0	0.636	0.636	0	0.139	0
Humber-20230325	2023-03-25	27	0	0	0	0.73	0	0.044	0.04
Humber-20230402	2023-04-02	18	0	0	0	1	0	0	0
Humber-20230409	2023-04-09	26	0	0.444	0.25	0.809	0	0.003	0
Humber-20230416	2023-04-16	64	0	0	1	1	0	0	0
Humber-20230423	2023-04-23	57	0	0	0.238	0.915	0	0	0
Humber-20230430	2023-04-30	56	0.043	0	0.571	0.982	0	0	0
Humber-20230506	2023-05-06	96	0	0	0.943	0.999	0	0	0
Humber-20230514	2023-05-14	70	0	0.409	0.591	1	0	0	0
Humber-20230521	2023-05-21	33	0.003	0.005	0.37	1.001	0	0	0
Humber-20230528	2023-05-28	62	0	0.636	0.362	0.998	0	0	0
Humber-20230604	2023-06-04	21	0	0.368	0	0.999	0	0	0
Humber-20230611	2023-06-11	24	0.988	0	0.012	1	0	0	0
Humber-20230618	2023-06-18	20	0	0	0.97	1	0	0	0
Humber-20230625	2023-06-25	74	0.308	0.491	0.106	1	0	0	0
Humber-20230703	2023-07-03	47	0	0	0.469	1	0	0	0
Humber-20230708	2023-07-08	36	0.008	0	0.005	1	0	0	0
Humber-20230715	2023-07-15	15	0	0.323	0	0.999	0	0	0
Humber-20230722	2023-07-22	34	0	0.496	0.504	1	0	0	0
Humber-20230729	2023-07-29	26	0	0	0.003	0.996	0	0.001	0.001
Humber-20230806	2023-08-06	91	0.146	0.152	0.334	0.998	0.001	0	0
Humber-20230812	2023-08-12	37	0.58	0.154	0.077	1.001	0	0	0
Humber-20230819	2023-08-19	13	0	0.067	0	1.001	0	0	0
Humber-20230826	2023-08-26	69	0.873	0	0	1	0	0	0
Humber-20230903	2023-09-03	71	0.743	0	0	1	0	0	0
Humber-20230909	2023-09-09	85	0.686	0	0.215	1.001	0	0	0
Humber-20230916	2023-09-16	96	0.997	0	0	0.997	0	0	0
Humber-20230924	2023-09-24	66	0.364	0	0.037	1.001	0	0	0
NorthToronto-01022022	2022-01-02	20	0	0	0	0	0	0	0
NorthToronto-01042022	2022-01-04	52	0	0	0	0	0	0	0
NorthToronto-01092022	2022-01-09	37	0	0	0	0	0	0	0
NorthToronto-01232022	2022-01-23	19	0	0	0	0	0	0	0
NorthToronto-02132022	2022-02-13	42	0	0	0	0	0	0	0
NorthToronto-02202022	2022-02-20	27	0	0	0	0	0	0	0
NorthToronto-02272022	2022-02-27	44	0	0	0	0	0	0	0
NorthToronto-03062022	2022-03-06	10	0	0.006	0.012	0.018	0.005	0.002	0
NorthToronto-03132022	2022-03-13	65	0	0	0	0	0	0	0
NorthToronto-03202022	2022-03-20	57	0	0	0	0	0	0	0
NorthToronto-03272022	2022-03-27	58	0	0	0	0	0	0	0
NorthToronto-04032022	2022-04-03	58	0	0	0	0	0	0	0
NorthToronto-04102022	2022-04-10	88	0	0	0	0	0	0	0
NorthToronto-04172022	2022-04-17	84	0	0	0	0	0	0	0
NorthToronto-04242022	2022-04-24	80	0	0	0	0	0	0	0
NorthToronto-05012022	2022-05-01	78	0	0	0	0	0	0	0
NorthToronto-05082022	2022-05-08	85	0	0	0	0	0	0	0
NorthToronto-05152022	2022-05-15	91	0	0	0	0	0	0	0
NorthToronto-05222022	2022-05-22	73	0	0	0	0	0	0	0
NorthToronto-05292022	2022-05-29	81	0	0	0	0	0.647	0	0
NorthToronto-06052022	2022-06-05	80	0	0	0	0	0	0	0
NorthToronto-06122022	2022-06-12	67	0	0	0	0	0.007	0	0
NorthToronto-06192022	2022-06-19	77	0	0	0	0	0.182	0	0
NorthToronto-06262022	2022-06-26	79	0	0	0	0	0.22	0	0
NorthToronto-07032022	2022-07-03	84	0	0	0	0	0.026	0	0
NorthToronto-07102022	2022-07-10	91	0	0	0	0	0.176	0	0.001
NorthToronto-07172022	2022-07-17	91	0	0	0	0	0.027	0	0.001
NorthToronto-07242022	2022-07-24	94	0	0	0	0	0.782	0	0
NorthToronto-08012022	2022-08-01	94	0	0	0	0	0.001	0	0
NorthToronto-08142022	2022-08-14	62	0	0	0	0	0.002	0	0
NorthToronto-08142022	2022-08-14	62	0	0	0	0	0.002	0	0
NorthToronto-08212022	2022-08-21	89	0	0	0	0	0.152	0	0
NorthToronto-20220828	2022-08-28	50	0	0	0	0	0.017	0	0
NorthToronto-20220904	2022-09-04	59	0	0	0	0	0.006	0	0
NorthToronto-20220918	2022-09-18	59	0	0	0	0	0.441	0	0
NorthToronto-20220925	2022-09-25	76	0	0	0	0	0.213	0	0
NorthToronto-20221002	2022-10-02	89	0	0	0	0	0.003	0	0
NorthToronto-20221009	2022-10-09	46	0	0	0	0	0.315	0	0
NorthToronto-20221030	2022-10-30	62	0	0	0	0	0.314	0	0
NorthToronto-20221106	2022-11-06	39	0	0	0	0	0.246	0	0.229
NorthToronto-20221113	2022-11-13	50	0	0	0	0	0	0	0.26
NorthToronto-20221120	2022-11-20	82	0	0	0	0	0.021	0	0.626
NorthToronto-20221127	2022-11-27	81	0	0	0	0	0.426	0	0.254
NorthToronto-20221204	2022-12-04	94	0	0	0	0	0.013	0	0.666
NorthToronto-20221211	2022-12-11	82	0	0	0	0	0.049	0.045	0.803
NorthToronto-20221225	2022-12-25	90	0	0	0	0	0	0	0.798
NorthToronto-20230101	2023-01-01	89	0	0	0	0	0	0	0.621
NorthToronto-20230108	2023-01-08	89	0	0	0.116	0.167	0	0.036	0.611
NorthToronto-20230115	2023-01-15	87	0	0	0.014	0.299	0	0	0.7
NorthToronto-20230122	2023-01-22	74	0	0	0.062	0.137	0.008	0	0.387
NorthToronto-20230129	2023-01-29	64	0	0	0.235	0.3	0.006	0	0.466
NorthToronto-20230205	2023-02-05	86	0	0	0.001	0.317	0	0	0.6
NorthToronto-20230212	2023-02-12	40	0	0	0.571	0.571	0	0	0
NorthToronto-20230216	2023-02-16	74	0.012	0	0.101	0.116	0	0	0.864
NorthToronto-20230226	2023-02-26	46	0	0	0.997	1	0	0	0
NorthToronto-20230302	2023-03-02	61	0	0	0.008	0.008	0	0	0
NorthToronto-20230326	2023-03-26	51	0	0	0.427	0.611	0.026	0	0
